# Supplementary material for: A common variant within the HNF1B gene is associated with overall survival of multiple myeloma patients: Results from the IMMEnSE consortium and meta-analysis
Source: Oncotarget. 2016 Jul 18;7(37):59029–48. doi: 10.18632/oncotarget.10665 (PMC5312293; doi:10.18632/oncotarget.10665)
Supplement: Supplementary file 1 [file oncotarget-07-59029-s001.xlsx]

## Sheet: Sheet1
Supplementary Table 1. eQTL analysis
SNP	Chr	Pos	A1_GER	A2_GER	Gene	Symbol	TSS	N_GER	BETA_GER	SE_GER	P_GER
rs10010131	4	6292915	A	G	7466_at	WFS1	6271577	658	0.165276	0.0543086	0.00243379
rs10010131	4	6292915	A	G	23324_at	MAN2B2	6576902	658	–0.0653921	0.054631	0.231748
rs10010131	4	6292915	A	G	93621_at	MRFAP1	6642445	658	0.0303039	0.0546778	0.579613
rs10010131	4	6292915	A	G	93622_at	LOC93622	6675821	658	–0.0228003	0.0546834	0.67685
rs10010131	4	6292915	A	G	6286_at	S100P	6695566	658	–0.0180672	0.0546861	0.741218
rs10010131	4	6292915	A	G	114932_at	MRFAP1L1	6711606	658	0.0708721	0.0546206	0.194903
rs10010131	4	6292915	A	G	55330_at	BLOC1S4	6717842	658	0.0143434	0.0546877	0.793189
rs10010131	4	6292915	A	G	9778_at	KIAA0232	6784459	658	–0.0140914	0.0546878	0.796742
rs10010131	4	6292915	A	G	57533_at	TBC1D14	6988889	658	–0.016981	0.0546866	0.756268
rs10010131	4	6292915	A	G	93624_at	TADA2B	7045156	658	0.0178781	0.0546862	0.743831
rs10010131	4	6292915	A	G	80273_at	GRPEL1	7069800	658	–0.0165733	0.0546868	0.761941
rs10490072	2	60669931	T	C	53335_at	BCL11A	60780633	658	0.0867412	0.0638712	0.174911
rs10490072	2	60669931	T	C	5194_at	PEX13	61244812	658	–0.13191	0.0637533	0.0389312
rs10490072	2	60669931	T	C	339804_at	C2orf74	61389629	658	0.119264	0.0637912	0.0619847
rs10490072	2	60669931	T	C	130872_at	AHSA2	61404555	658	–0.0290453	0.0639509	0.649849
rs10811661	9	22134094	T	C	55958_at	KLHL9	21335429	658	0.0304361	0.0795314	0.702071
rs10885122	10	113042093	T	G	10285_at	SMNDC1	112064707	658	–0.0803343	0.0851466	0.345782
rs10885122	10	113042093	T	G	1847_at	DUSP5	112257625	658	0.0549145	0.0851774	0.519342
rs10885122	10	113042093	T	G	9126_at	SMC3	112327449	658	–0.25913	0.0846016	0.00228147
rs10885122	10	113042093	T	G	282997_at	PDCD4–AS1	112630662	658	–0.0129629	0.0852029	0.879122
rs10885122	10	113042093	T	G	27250_at	PDCD4	112631553	658	–0.00515535	0.0852041	0.951771
rs10885122	10	113042093	T	G	92482_at	BBIP1	112678694	658	–0.0438679	0.0851872	0.606755
rs10885122	10	113042093	T	G	8036_at	SHOC2	112679301	658	–0.0395096	0.0851904	0.642959
rs10885122	10	113042093	T	G	57678_at	GPAM	113943537	658	–0.0572857	0.085175	0.501461
rs10923931	1	120517959	G	T	26227_at	PHGDH	120254419	658	0.0520862	0.0902925	0.564231
rs10923931	1	120517959	G	T	4853_at	NOTCH2	120612317	658	–0.0235155	0.0903107	0.794649
rs11071657	15	62433962	A	G	6095_at	RORA	61521502	658	–0.0466386	0.0583332	0.424278
rs11071657	15	62433962	A	G	54832_at	VPS13C	62352664	658	–0.0742234	0.0582897	0.203343
rs11071657	15	62433962	A	G	114294_at	LACTB	63413999	658	0.0177087	0.0583576	0.761642
rs1111875	10	94462882	C	T	9044_at	BTAF1	93683736	658	–0.0516586	0.0587438	0.379513
rs1111875	10	94462882	C	T	54708_at	mar–05	94050920	658	0.037664	0.05876	0.52176
rs1111875	10	94462882	C	T	3416_at	IDE	94257518	658	–0.0955942	0.0586598	0.103658
rs1111875	10	94462882	C	T	3832_at	KIF11	94352825	658	–0.159173	0.0584489	0.00663551
rs1111875	10	94462882	C	T	54536_at	EXOC6	94608225	658	–0.0625178	0.0587277	0.287477
rs1111875	10	94462882	C	T	26509_at	MYOF	95242074	658	0.0233536	0.0587713	0.691229
rs1111875	10	94462882	C	T	55165_at	CEP55	95256369	658	–0.0631962	0.0587266	0.282274
rs1113132	11	44253403	G	C	8539_at	API5	43333505	658	0.0439272	0.062349	0.481348
rs1113132	11	44253403	G	C	55761_at	TTC17	43380435	658	–0.0346663	0.0623579	0.578452
rs1113132	11	44253403	G	C	51144_at	HSD17B12	43702143	658	0.0735811	0.0623064	0.238048
rs1113132	11	44253403	G	C	221120_at	ALKBH3	43902357	658	–0.0553332	0.0623351	0.375042
rs1113132	11	44253403	G	C	729799_at	SEC14L1P1	43918853	658	–0.0358014	0.0623569	0.566072
rs1113132	11	44253403	G	C	387763_at	C11orf96	43964106	658	0.00236966	0.0623725	0.969706
rs1113132	11	44253403	G	C	2132_at	EXT2	44117747	658	0.0428797	0.0623501	0.491869
rs1113132	11	44253403	G	C	3732_at	CD82	44587141	658	0.0533272	0.0623378	0.392612
rs1153188	12	55098996	T	A	57658_at	CALCOCO1	54121307	658	0.112914	0.0652128	0.0838387
rs1153188	12	55098996	T	A	3221_at	HOXC4	54410642	658	–0.0499362	0.0653326	0.444941
rs1153188	12	55098996	T	A	23468_at	CBX5	54653329	658	–0.0400359	0.065343	0.540284
rs1153188	12	55098996	T	A	3178_at	HNRNPA1	54674488	658	–0.0900716	0.065267	0.168042
rs1153188	12	55098996	T	A	22818_at	COPZ1	54718911	658	–0.0355322	0.065347	0.586801
rs1153188	12	55098996	T	A	25946_at	ZNF385A	54785083	658	0.163798	0.0650481	0.0120357
rs1153188	12	55098996	T	A	3678_at	ITGA5	54813050	658	0.0127924	0.0653598	0.844888
rs1153188	12	55098996	T	A	121355_at	GTSF1	54867386	658	0.0531599	0.0653287	0.416095
rs1153188	12	55098996	T	A	3071_at	NCKAP1L	54892568	658	0.115431	0.0652061	0.0771508
rs11605924	11	45873091	A	C	55343_at	SLC35C1	45825623	658	–0.0367622	0.0568284	0.517925
rs11605924	11	45873091	A	C	9409_at	PEX16	45939674	658	0.00426225	0.0568463	0.940255
rs11605924	11	45873091	A	C	51317_at	PHF21A	46142985	658	0.00471081	0.0568463	0.933981
rs11605924	11	45873091	A	C	8525_at	DGKZ	46368956	658	0.0236407	0.0568391	0.677602
rs11605924	11	45873091	A	C	4192_at	MDK	46403205	658	–0.00393594	0.0568464	0.944821
rs11605924	11	45873091	A	C	55626_at	AMBRA1	46612914	658	0.00522571	0.0568462	0.926784
rs11605924	11	45873091	A	C	9776_at	ATG13	46638826	658	–0.0195189	0.0568415	0.731413
rs11605924	11	45873091	A	C	392_at	ARHGAP1	46722215	658	–0.000728142	0.0568466	0.989784
rs11605924	11	45873091	A	C	79797_at	ZNF408	46722317	658	0.113357	0.056674	0.0458951
rs11605924	11	45873091	A	C	9793_at	CKAP5	46867859	658	–0.0291028	0.0568352	0.608785
rs11708067	3	123065778	A	G	131076_at	CCDC58	122102074	658	0.0122197	0.0680571	0.857561
rs11708067	3	123065778	A	G	26355_at	FAM162A	122103023	658	–0.00170934	0.0680587	0.97997
rs11708067	3	123065778	A	G	3836_at	KPNA1	122233786	658	0.0296078	0.0680489	0.663636
rs11708067	3	123065778	A	G	83666_at	PARP9	122283147	658	0.0181475	0.0680551	0.789815
rs11708067	3	123065778	A	G	151636_at	DTX3L	122283185	658	–0.0398595	0.068041	0.558201
rs11708067	3	123065778	A	G	165631_at	PARP15	122334525	658	0.0237764	0.0680524	0.726914
rs11708067	3	123065778	A	G	54625_at	PARP14	122399672	658	0.0409597	0.06804	0.547386
rs11708067	3	123065778	A	G	79663_at	HSPBAP1	122512666	658	0.00968166	0.0680577	0.886921
rs11708067	3	123065778	A	G	84925_at	DIRC2	122513901	658	–0.0512523	0.0680293	0.451489
rs11708067	3	123065778	A	G	100129550_at	LOC1001
29550	122605360	658	–0.010102	0.0680576	0.882046
rs11708067	3	123065778	A	G	10954_at	PDIA5	122785856	658	0.090899	0.0679662	0.181551
rs11708067	3	123065778	A	G	4638_at	MYLK	123603149	658	–0.0344707	0.0680455	0.612618
rs11708067	3	123065778	A	G	64770_at	CCDC14	123680255	658	–0.00230164	0.0680587	0.973032
rs11920090	3	170717521	T	A	26996_at	GPR160	169755735	658	0.000327326	0.0802193	0.996746
rs11920090	3	170717521	T	A	80012_at	PHC3	169899537	658	–0.0415986	0.0802028	0.604167
rs11920090	3	170717521	T	A	5584_at	PRKCI	169940220	658	0.00790668	0.0802187	0.921514
rs11920090	3	170717521	T	A	6498_at	SKIL	170075473	658	–0.0171154	0.0802165	0.831108
rs11920090	3	170717521	T	A	200916_at	RPL22L1	170588045	658	0.0926369	0.0801377	0.248114
rs12255372	10	114808902	G	T	57678_at	GPAM	113943537	658	–0.049036	0.0604622	0.417649
rs12255372	10	114808902	G	T	51703_at	ACSL5	114135956	658	0.0363036	0.0604759	0.548515
rs12255372	10	114808902	G	T	64429_at	ZDHHC6	114206672	658	0.0606905	0.060446	0.315727
rs12255372	10	114808902	G	T	840_at	CASP7	115438921	658	0.00154471	0.0604924	0.979636
rs1260326	2	27730940	T	C	54978_at	SLC35F6	26987142	658	0.00534403	0.055552	0.923392
rs1260326	2	27730940	T	C	1058_at	CENPA	27008882	658	0.00906933	0.0555513	0.870364
rs1260326	2	27730940	T	C	54867_at	TMEM214	27255774	658	–0.05791	0.0555064	0.297192
rs1260326	2	27730940	T	C	60509_at	AGBL5	27274491	658	–0.0418302	0.0555284	0.451533
rs1260326	2	27730940	T	C	100128731_at	OST4	27294567	658	–0.0200385	0.0555469	0.718403
rs1260326	2	27730940	T	C	10669_at	CGREF1	27341995	658	0.023183	0.0555451	0.676542
rs1260326	2	27730940	T	C	10113_at	PREB	27357542	658	–0.00703707	0.0555518	0.899236
rs1260326	2	27730940	T	C	51374_at	ATRAID	27434899	658	0.0508539	0.0555169	0.36
rs1260326	2	27730940	T	C	8884_at	SLC5A6	27435175	658	–0.0519308	0.0555154	0.349911
rs1260326	2	27730940	T	C	790_at	CAD	27440258	658	0.195478	0.0550257	0.000408947
rs1260326	2	27730940	T	C	4358_at	MPV17	27545969	658	0.0665677	0.0554916	0.230728
rs1260326	2	27730940	T	C	2976_at	GTF3C2	27579868	658	–0.035557	0.0555351	0.522226
rs1260326	2	27730940	T	C	8890_at	EIF2B4	27593324	658	0.157998	0.0552089	0.00434636
rs1260326	2	27730940	T	C	9784_at	SNX17	27593363	658	0.0363116	0.0555343	0.513432
rs1260326	2	27730940	T	C	130557_at	ZNF513	27603311	658	–0.0359574	0.0555347	0.51755
rs1260326	2	27730940	T	C	5496_at	PPM1G	27632550	658	–0.0486236	0.05552	0.381467
rs1260326	2	27730940	T	C	29959_at	NRBP1	27651473	658	0.102202	0.0554089	0.0655597
rs1260326	2	27730940	T	C	84450_at	ZNF512	27805893	658	0.00780541	0.0555516	0.888302
rs1260326	2	27730940	T	C	11321_at	GPN1	27851863	658	0.0976437	0.0554215	0.0785621
rs1260326	2	27730940	T	C	79635_at	CCDC121	27851898	658	0.0487056	0.0555199	0.380664
rs1260326	2	27730940	T	C	22950_at	SLC4A1AP	27886338	658	0.0427531	0.0555273	0.441609
rs1260326	2	27730940	T	C	9913_at	SUPT7L	27886449	658	–0.0465032	0.0555228	0.402587
rs1260326	2	27730940	T	C	9553_at	MRPL33	27994584	658	0.00164241	0.0555524	0.976423
rs1260326	2	27730940	T	C	64080_at	RBKS	28113223	658	–0.0138492	0.0555498	0.803198
rs1260326	2	27730940	T	C	9577_at	BRE	28113482	658	–0.0727199	0.0554798	0.190402
rs1260326	2	27730940	T	C	151056_at	PLB1	28718938	658	0.0659391	0.0554927	0.235166
rs12779790	10	12328010	A	G	9712_at	USP6NL	11574274	658	–0.0663012	0.0769577	0.389262
rs12779790	10	12328010	A	G	79746_at	ECHDC3	11784356	658	0.00475239	0.077001	0.950806
rs12779790	10	12328010	A	G	26019_at	UPF2	12085169	658	0.124881	0.0768467	0.104628
rs12779790	10	12328010	A	G	55526_at	DHTKD1	12110934	658	0.120245	0.076858	0.118179
rs12779790	10	12328010	A	G	8872_at	CDC123	12237961	658	0.217838	0.0765301	0.00455927
rs12779790	10	12328010	A	G	11164_at	NUDT5	12238143	658	0.203981	0.0765883	0.00792684
rs12779790	10	12328010	A	G	283070_at	LOC283070	12875133	658	0.109026	0.0768835	0.156645
rs12779790	10	12328010	A	G	10133_at	OPTN	13142082	658	0.163064	0.0767376	0.0339639
rs12970134	18	57884750	G	A	3998_at	LMAN1	57026508	658	–0.0679931	0.062101	0.273971
rs12970134	18	57884750	G	A	5366_at	PMAIP1	57567192	658	–0.0100114	0.0621565	0.87209
rs12970134	18	57884750	G	A	4160_at	MC4R	58040001	658	–0.244146	0.0614224	7,82E+00
rs13266634	8	118184783	C	T	8667_at	EIF3H	117768062	658	–0.0291596	0.0621675	0.63919
rs13266634	8	118184783	C	T	84294_at	UTP23	117778742	658	–0.00792575	0.0621772	0.898607
rs13266634	8	118184783	C	T	5885_at	RAD21	117887105	658	0.0512695	0.0621457	0.409678
rs13266634	8	118184783	C	T	90390_at	MED30	118532965	658	0.0243076	0.0621707	0.695937
rs13266634	8	118184783	C	T	2131_at	EXT1	119124058	658	0.0980695	0.0620599	0.114534
rs1387153	11	92673828	C	T	120103_at	SLC36A4	92931095	658	–0.0262037	0.058673	0.655307
rs1387153	11	92673828	C	T	56935_at	SMCO4	93276546	658	–0.0636877	0.0586292	0.277754
rs1387153	11	92673828	C	T	684959_at	SNORA25	93463812	658	0.0982526	0.0585564	0.0938404
rs1387153	11	92673828	C	T	79101_at	TAF1D	93474703	658	0.0383215	0.0586629	0.513824
rs1387153	11	92673828	C	T	28970_at	C11orf54	93474793	658	0.0515778	0.0586474	0.379476
rs1387153	11	92673828	C	T	9440_at	MED17	93517405	658	0.0508625	0.0586483	0.386125
rs1531343	12	66174894	G	C	23329_at	TBC1D30	65218352	658	–0.00699941	0.0869996	0.935901
rs1531343	12	66174894	G	C	23592_at	LEMD3	65563351	658	–0.126445	0.0868598	0.145942
rs1531343	12	66174894	G	C	84298_at	LLPH	66524533	658	0.0243943	0.0869948	0.77925
rs1531343	12	66174894	G	C	51643_at	TMBIM4	66563807	658	–0.0896144	0.0869296	0.302975
rs1531343	12	66174894	G	C	92797_at	HELB	66696335	658	0.184231	0.0867021	0.0339701
rs1552224	11	72433098	A	C	55298_at	RNF121	71639768	658	–0.0385198	0.0768268	0.616269
rs1552224	11	72433098	A	C	55004_at	LAMTOR1	71814433	658	0.00879385	0.0768408	0.908922
rs1552224	11	72433098	A	C	25906_at	ANAPC15	71823822	658	0.0104925	0.0768404	0.891429
rs1552224	11	72433098	A	C	2350_at	FOLR2	71927819	658	0.155193	0.0766023	0.0431739
rs1552224	11	72433098	A	C	3636_at	INPPL1	71935882	658	0.0144582	0.0768395	0.850808
rs1552224	11	72433098	A	C	116985_at	ARAP1	72463434	658	–0.06882	0.0767945	0.370498
rs1552224	11	72433098	A	C	10809_at	STARD10	72504750	658	–0.126913	0.0766816	0.0983899
rs1552224	11	72433098	A	C	89849_at	ATG16L2	72525451	658	–0.160659	0.0765851	0.0363065
rs1552224	11	72433098	A	C	9873_at	FCHSD2	72853143	658	0.0473857	0.0768193	0.53755
rs1552224	11	72433098	A	C	5031_at	P2RY6	72975570	658	–0.0801942	0.0767777	0.296639
rs1552224	11	72433098	A	C	58473_at	PLEKHB1	73357223	658	0.07878	0.07678	0.305246
rs17044137	4	112795297	T	A	132720_at	C4orf32	113066553	658	–0.0146838	0.0642347	0.819255
rs17044137	4	112795297	T	A	55435_at	AP1AR	113152895	658	0.0776187	0.0641658	0.226845
rs17044137	4	112795297	T	A	92610_at	TIFA	113207059	658	0.0494445	0.0642083	0.441539
rs17044137	4	112795297	T	A	51574_at	LARP7	113558120	658	–0.0831177	0.0641553	0.195579
rs174550	11	61571478	T	C	79080_at	CCDC86	60609429	658	0.1299	0.058326	0.0262766
rs174550	11	61571478	T	C	27339_at	PRPF19	60674061	658	–0.114272	0.0583759	0.0507091
rs174550	11	61571478	T	C	79073_at	TMEM109	60681371	658	0.0106252	0.0585446	0.85604
rs174550	11	61571478	T	C	51296_at	SLC15A3	60719257	658	0.0242295	0.0585385	0.679077
rs174550	11	61571478	T	C	55048_at	VPS37C	60928916	658	0.0247513	0.0585381	0.672563
rs174550	11	61571478	T	C	1642_at	DDB1	61100684	658	–0.098151	0.0584206	0.0934186
rs174550	11	61571478	T	C	51524_at	TMEM138	61129473	658	0.00845802	0.0585452	0.885174
rs174550	11	61571478	T	C	220002_at	CYB561A3	61129755	658	0.00336887	0.058546	0.954131
rs174550	11	61571478	T	C	51259_at	TMEM216	61159832	658	–0.0182254	0.0585418	0.755654
rs174550	11	61571478	T	C	79869_at	CPSF7	61197383	658	0.0761042	0.0584707	0.193517
rs174550	11	61571478	T	C	54949_at	SDHAF2	61197597	658	0.0276755	0.0585361	0.636518
rs174550	11	61571478	T	C	746_at	TMEM258	61560085	658	0.109226	0.0583906	0.0618449
rs174550	11	61571478	T	C	2237_at	FEN1	61560109	658	0.0672321	0.0584872	0.250762
rs174550	11	61571478	T	C	3992_at	FADS1	61584529	658	0.146182	0.0582673	0.0123533
rs174550	11	61571478	T	C	3995_at	FADS3	61659006	658	0.115207	0.0583731	0.0488418
rs174550	11	61571478	T	C	5866_at	RAB3IL1	61684997	658	–0.0417586	0.0585234	0.475768
rs174550	11	61571478	T	C	2495_at	FTH1	61735132	658	0.0692794	0.0584836	0.236607
rs174550	11	61571478	T	C	80150_at	ASRGL1	62104774	658	0.0365193	0.0585288	0.532874
rs174550	11	61571478	T	C	79026_at	AHNAK	62314332	658	–0.0422272	0.0585229	0.470828
rs174550	11	61571478	T	C	64852_at	TUT1	62359109	658	0.00669622	0.0585455	0.908974
rs174550	11	61571478	T	C	256364_at	EML3	62380237	658	–0.0830536	0.0584562	0.155855
rs174550	11	61571478	T	C	26229_at	B3GAT3	62389647	658	0.0144403	0.0585434	0.805248
rs174550	11	61571478	T	C	23193_at	GANAB	62414104	658	–0.0557192	0.0585057	0.341259
rs174550	11	61571478	T	C	80789_at	INTS5	62420774	658	–0.0471633	0.0585172	0.42055
rs174550	11	61571478	T	C	790955_at	UQCC3	62439126	658	0.0432176	0.0585218	0.460482
rs174550	11	61571478	T	C	79081_at	C11orf48	62439241	658	–0.0325392	0.0585323	0.578456
rs174550	11	61571478	T	C	51035_at	UBXN1	62446527	658	–0.0436975	0.0585213	0.455515
rs174550	11	61571478	T	C	221092_at	HNRNPUL2	62494857	658	0.0845902	0.0584529	0.148332
rs174550	11	61571478	T	C	283237_at	TTC9C	62495952	658	–0.0697599	0.0584827	0.233368
rs174550	11	61571478	T	C	79842_at	ZBTB3	62521656	658	0.112299	0.0583817	0.0548465
rs174550	11	61571478	T	C	5436_at	POLR2G	62529011	658	–0.0569334	0.0585039	0.330835
rs174550	11	61571478	T	C	374395_at	TMEM179B	62554874	658	–0.0150619	0.0585432	0.797044
rs174550	11	61571478	T	C	79064_at	TMEM223	62559486	658	–0.0754879	0.0584719	0.197154
rs1799884	7	44229068	C	T	9263_at	STK17A	43622692	658	0.0809115	0.0720567	0.261896
rs1799884	7	44229068	C	T	644_at	BLVRA	43798272	658	0.00687217	0.0721254	0.924121
rs1799884	7	44229068	C	T	55665_at	URGCP	43946231	658	–0.0913047	0.0720378	0.205442
rs1799884	7	44229068	C	T	51619_at	UBE2D4	43966035	658	–0.0224381	0.0721206	0.755809
rs1799884	7	44229068	C	T	255031_at	LINC00957	44078648	658	0.096719	0.072027	0.179796
rs1799884	7	44229068	C	T	28988_at	DBNL	44084239	658	–0.126848	0.0719557	0.0783881
rs1799884	7	44229068	C	T	165_at	AEBP1	44143960	658	–0.13939	0.0719203	0.0530375
rs1799884	7	44229068	C	T	5425_at	POLD2	44163169	658	0.0126329	0.0721242	0.861012
rs1799884	7	44229068	C	T	10652_at	YKT6	44240578	658	–0.00684193	0.0721254	0.924454
rs1799884	7	44229068	C	T	23386_at	NUDCD3	44530385	658	–0.0932353	0.072034	0.196009
rs1799884	7	44229068	C	T	54606_at	DDX56	44614137	658	–0.0310004	0.0721158	0.667431
rs1799884	7	44229068	C	T	222068_at	TMED4	44621827	658	–0.068262	0.0720767	0.343949
rs1799884	7	44229068	C	T	83637_at	ZMIZ2	44788530	658	–0.0582749	0.07209	0.419175
rs1799884	7	44229068	C	T	5478_at	PPIA	44836241	658	–0.125146	0.0719602	0.0824853
rs1799884	7	44229068	C	T	94239_at	H2AFV	44887725	658	–0.0305591	0.0721161	0.671887
rs1799884	7	44229068	C	T	5814_at	PURB	44924960	658	–0.0640311	0.0720826	0.374704
rs1799884	7	44229068	C	T	64005_at	MYO1G	45018704	658	–0.040462	0.0721086	0.574904
rs1799884	7	44229068	C	T	285958_at	SNHG15	45026259	658	0.0285661	0.0721173	0.692156
rs1799884	7	44229068	C	T	83605_at	CCM2	45039345	658	0.0457227	0.0721038	0.526221
rs1799884	7	44229068	C	T	9238_at	TBRG4	45151346	658	0.230418	0.0715627	0.00134604
rs1801282	3	12393125	C	G	9686_at	VGLL4	11762220	658	–0.0152279	0.0868997	0.860948
rs1801282	3	12393125	C	G	132001_at	TAMM41	11888352	658	–0.0248029	0.0868963	0.775404
rs1801282	3	12393125	C	G	80746_at	TSEN2	12526010	658	0.0304111	0.0868936	0.726465
rs1801282	3	12393125	C	G	23609_at	MKRN2	12598594	658	0.0616304	0.0868684	0.478286
rs1801282	3	12393125	C	G	5894_at	RAF1	12705700	658	–0.133398	0.0867455	0.124577
rs1801282	3	12393125	C	G	23066_at	CAND2	12838171	658	0.0455447	0.0868835	0.600314
rs1801282	3	12393125	C	G	9922_at	IQSEC1	13114617	658	0.101422	0.0868114	0.243107
rs20541	5	131995964	A	G	8974_at	P4HA2	131562935	658	0.0235076	0.0675969	0.728131
rs20541	5	131995964	A	G	6583_at	SLC22A4	131630145	658	–0.0558229	0.067568	0.409006
rs20541	5	131995964	A	G	441108_at	C5orf56	131746465	658	–0.0822368	0.0675269	0.223723
rs20541	5	131995964	A	G	3659_at	IRF1	131826465	658	0.111148	0.0674637	0.0999309
rs20541	5	131995964	A	G	10111_at	RAD50	131892616	658	–0.0560393	0.0675678	0.407192
rs20541	5	131995964	A	G	11127_at	KIF3A	132073265	658	0.0234165	0.067597	0.729144
rs20541	5	131995964	A	G	23176_at	sept–08	132113067	658	–0.00562955	0.0676028	0.933659
rs20541	5	131995964	A	G	134549_at	SHROOM1	132162002	658	0.0106643	0.0676019	0.874702
rs20541	5	131995964	A	G	27089_at	UQCRQ	132202319	658	–0.0352316	0.0675892	0.602361
rs20541	5	131995964	A	G	116842_at	LEAP2	132209358	658	0.0570115	0.0675665	0.399098
rs20541	5	131995964	A	G	54819_at	ZCCHC10	132362240	658	–0.0141364	0.0676009	0.834423
rs20541	5	131995964	A	G	3308_at	HSPA4	132387662	658	–0.105746	0.067477	0.117562
rs2074196	11	2824800	G	T	4046_at	LSP1	1874200	658	–0.088471	0.135565	0.514238
rs2074196	11	2824800	G	T	6150_at	MRPL23	1968502	658	0.0277407	0.135605	0.837972
rs2074196	11	2824800	G	T	51214_at	IGF2–AS	2161758	658	–0.00935406	0.135609	0.945028
rs2074196	11	2824800	G	T	975_at	CD81	2398547	658	0.0747749	0.135578	0.581461
rs2074196	11	2824800	G	T	10078_at	TSSC4	2423523	658	0.322727	0.135023	0.0171218
rs2074196	11	2824800	G	T	29850_at	TRPM5	2444275	658	0.0759092	0.135577	0.575741
rs2074196	11	2824800	G	T	1028_at	CDKN1C	2906995	658	–0.0956174	0.135558	0.480836
rs2074196	11	2824800	G	T	5002_at	SLC22A18	2923512	658	–0.29654	0.135114	0.0285325
rs2074196	11	2824800	G	T	7262_at	PHLDA2	2950650	658	0.0411553	0.1356	0.761601
rs2074196	11	2824800	G	T	4676_at	NAP1L4	3013607	658	–0.0750887	0.135578	0.579876
rs2074196	11	2824800	G	T	833_at	CARS	3078681	658	0.278605	0.135172	0.0396862
rs2074196	11	2824800	G	T	7748_at	ZNF195	3400452	658	0.0863509	0.135568	0.524374
rs2074196	11	2824800	G	T	10821_at	OR7E12P	3413145	658	0.00742899	0.135609	0.956329
rs2074196	11	2824800	G	T	4928_at	NUP98	3819022	658	0.0180645	0.135608	0.894067
rs2237892	11	2839751	C	T	4046_at	LSP1	1874200	658	0.0452782	0.114767	0.693322
rs2237892	11	2839751	C	T	6150_at	MRPL23	1968502	658	0.139518	0.114651	0.224081
rs2237892	11	2839751	C	T	51214_at	IGF2–AS	2161758	658	–0.0245946	0.114776	0.830393
rs2237892	11	2839751	C	T	975_at	CD81	2398547	658	0.0113765	0.114779	0.921077
rs2237892	11	2839751	C	T	10078_at	TSSC4	2423523	658	0.250802	0.114362	0.0286538
rs2237892	11	2839751	C	T	29850_at	TRPM5	2444275	658	0.127475	0.114672	0.2667
rs2237892	11	2839751	C	T	1028_at	CDKN1C	2906995	658	–0.0549492	0.11476	0.632228
rs2237892	11	2839751	C	T	5002_at	SLC22A18	2923512	658	–0.159643	0.114611	0.164119
rs2237892	11	2839751	C	T	7262_at	PHLDA2	2950650	658	0.0347125	0.114772	0.762408
rs2237892	11	2839751	C	T	4676_at	NAP1L4	3013607	658	–0.0904396	0.114726	0.430801
rs2237892	11	2839751	C	T	833_at	CARS	3078681	658	0.275301	0.114276	0.0162671
rs2237892	11	2839751	C	T	7748_at	ZNF195	3400452	658	0.199359	0.114516	0.0821736
rs2237892	11	2839751	C	T	10821_at	OR7E12P	3413145	658	0.0786134	0.114739	0.493493
rs2237892	11	2839751	C	T	4928_at	NUP98	3819022	658	0.0371812	0.114771	0.746072
rs2237892	11	2839751	C	T	27315_at	PGAP2	3829766	658	0.00983378	0.11478	0.931751
rs2237895	11	2857194	A	C	4046_at	LSP1	1874200	658	0.0421158	0.0591316	0.476571
rs2237895	11	2857194	A	C	6150_at	MRPL23	1968502	658	0.0727295	0.0590863	0.2188
rs2237895	11	2857194	A	C	51214_at	IGF2–AS	2161758	658	–0.107561	0.0590052	0.0687714
rs2237895	11	2857194	A	C	975_at	CD81	2398547	658	–0.0617267	0.0591054	0.296708
rs2237895	11	2857194	A	C	10078_at	TSSC4	2423523	658	0.00257497	0.0591544	0.965293
rs2237895	11	2857194	A	C	29850_at	TRPM5	2444275	658	0.0293352	0.0591434	0.62006
rs2237895	11	2857194	A	C	1028_at	CDKN1C	2906995	658	–0.0975279	0.0590318	0.0989876
rs2237895	11	2857194	A	C	5002_at	SLC22A18	2923512	658	–0.0320966	0.0591412	0.587513
rs2237895	11	2857194	A	C	7262_at	PHLDA2	2950650	658	0.0172069	0.0591507	0.77122
rs2237895	11	2857194	A	C	4676_at	NAP1L4	3013607	658	0.0104134	0.0591531	0.860316
rs2237895	11	2857194	A	C	833_at	CARS	3078681	658	–0.0527241	0.0591186	0.372808
rs2237895	11	2857194	A	C	7748_at	ZNF195	3400452	658	0.133619	0.058924	0.0236747
rs2237895	11	2857194	A	C	10821_at	OR7E12P	3413145	658	–0.0827221	0.0590662	0.161837
rs2237895	11	2857194	A	C	4928_at	NUP98	3819022	658	–0.0737166	0.0590844	0.212605
rs2237895	11	2857194	A	C	27315_at	PGAP2	3829766	658	0.0228433	0.0591477	0.699468
rs2237897	11	2858546	C	T	4046_at	LSP1	1874200	658	–0.103213	0.146669	0.481859
rs2237897	11	2858546	C	T	6150_at	MRPL23	1968502	658	0.0946224	0.146678	0.519086
rs2237897	11	2858546	C	T	51214_at	IGF2–AS	2161758	658	0.163268	0.146586	0.265772
rs2237897	11	2858546	C	T	975_at	CD81	2398547	658	–0.074799	0.146695	0.610297
rs2237897	11	2858546	C	T	10078_at	TSSC4	2423523	658	0.236786	0.146433	0.106353
rs2237897	11	2858546	C	T	29850_at	TRPM5	2444275	658	0.131651	0.146634	0.36961
rs2237897	11	2858546	C	T	1028_at	CDKN1C	2906995	658	0.0759493	0.146694	0.604815
rs2237897	11	2858546	C	T	5002_at	SLC22A18	2923512	658	–0.264309	0.146361	0.0713968
rs2237897	11	2858546	C	T	7262_at	PHLDA2	2950650	658	0.0467816	0.146713	0.74993
rs2237897	11	2858546	C	T	4676_at	NAP1L4	3013607	658	–0.118023	0.146652	0.421238
rs2237897	11	2858546	C	T	833_at	CARS	3078681	658	0.135704	0.146629	0.355049
rs2237897	11	2858546	C	T	7748_at	ZNF195	3400452	658	0.229357	0.146451	0.117807
rs2237897	11	2858546	C	T	10821_at	OR7E12P	3413145	658	0.0596288	0.146706	0.684543
rs2237897	11	2858546	C	T	4928_at	NUP98	3819022	658	–0.0365152	0.146717	0.803531
rs2237897	11	2858546	C	T	27315_at	PGAP2	3829766	658	–0.0736578	0.146696	0.615758
rs231362	11	2691471	A	G	1509_at	CTSD	1785222	658	0.0337508	0.057574	0.557932
rs231362	11	2691471	A	G	81532_at	MOB2	1785501	658	0.0519851	0.0575533	0.366724
rs231362	11	2691471	A	G	4046_at	LSP1	1874200	658	–0.0545036	0.0575498	0.343952
rs231362	11	2691471	A	G	6150_at	MRPL23	1968502	658	0.0634902	0.0575357	0.270218
rs231362	11	2691471	A	G	51214_at	IGF2–AS	2161758	658	–0.0339069	0.0575739	0.556112
rs231362	11	2691471	A	G	975_at	CD81	2398547	658	0.0890274	0.0574841	0.121929
rs231362	11	2691471	A	G	10078_at	TSSC4	2423523	658	–0.0228381	0.0575822	0.691779
rs231362	11	2691471	A	G	29850_at	TRPM5	2444275	658	–0.0602694	0.057541	0.295294
rs231362	11	2691471	A	G	1028_at	CDKN1C	2906995	658	0.145117	0.0573097	0.0115685
rs231362	11	2691471	A	G	5002_at	SLC22A18	2923512	658	–0.0261731	0.0575801	0.649582
rs231362	11	2691471	A	G	7262_at	PHLDA2	2950650	658	0.0269295	0.0575795	0.64016
rs231362	11	2691471	A	G	4676_at	NAP1L4	3013607	658	0.0816751	0.0575008	0.155961
rs231362	11	2691471	A	G	833_at	CARS	3078681	658	–0.0321587	0.0575754	0.57666
rs231362	11	2691471	A	G	7748_at	ZNF195	3400452	658	0.00759375	0.0575884	0.895133
rs231362	11	2691471	A	G	10821_at	OR7E12P	3413145	658	–0.0540792	0.0575504	0.347725
rs2383208	9	22132076	A	G	55958_at	KLHL9	21335429	658	0.0140956	0.0783462	0.857275
rs2641348	1	120437884	A	G	26227_at	PHGDH	120254419	658	0.0703292	0.0887443	0.42836
rs2641348	1	120437884	A	G	4853_at	NOTCH2	120612317	658	–0.0440739	0.0887701	0.619711
rs2943641	2	227093745	T	C	3667_at	IRS1	227663506	658	0.00669413	0.05731	0.90705
rs2943641	2	227093745	T	C	84236_at	RHBDD1	227700671	658	–0.037835	0.0572916	0.509232
rs2943641	2	227093745	T	C	1286_at	COL4A4	228029275	658	0.0694506	0.0572464	0.225495
rs340874	1	214159256	T	C	90806_at	ANGEL2	213189168	658	0.00280954	0.054941	0.959232
rs340874	1	214159256	T	C	26750_at	RPS6KC1	213224588	658	0.0351251	0.054924	0.522707
rs340874	1	214159256	T	C	56950_at	SMYD2	214454565	658	–0.0290339	0.0549294	0.597284
rs35767	12	102875569	A	G	56994_at	CHPT1	102091417	658	–0.00345928	0.0734908	0.962471
rs35767	12	102875569	A	G	79158_at	GNPTAB	102224645	658	–0.0413812	0.0734731	0.573481
rs35767	12	102875569	A	G	55332_at	DRAM1	102271105	658	0.0154274	0.0734884	0.833788
rs35767	12	102875569	A	G	51019_at	CCDC53	102455899	658	0.0363106	0.0734772	0.621349
rs35767	12	102875569	A	G	79023_at	NUP37	102512361	658	0.0658011	0.073446	0.370629
rs35767	12	102875569	A	G	3479_at	IGF1	102874378	658	0.0130637	0.0734891	0.858964
rs4240702	9	137595859	T	C	266655_at	LINC00094	136890561	658	0.0211581	0.0581718	0.716186
rs4240702	9	137595859	T	C	8019_at	BRD3	136933141	658	–0.0453016	0.0581508	0.436239
rs4240702	9	137595859	T	C	11091_at	WDR5	137001210	658	–0.0268005	0.0581683	0.645137
rs4240702	9	137595859	T	C	6256_at	RXRA	137218316	658	–0.0848894	0.0580832	0.144353
rs4240702	9	137595859	T	C	2219_at	FCN1	137809806	658	0.0497152	0.0581453	0.392854
rs4240702	9	137595859	T	C	9858_at	PPP1R26	138371648	658	0.0599857	0.0581305	0.302493
rs4240702	9	137595859	T	C	51116_at	MRPS2	138392477	658	0.0995833	0.0580476	0.0867175
rs4402960	3	185511687	G	T	23355_at	VPS8	184529931	658	0.0666392	0.0606737	0.272468
rs4402960	3	185511687	G	T	285382_at	C3orf70	184870802	658	–0.0054975	0.0607291	0.927898
rs4402960	3	185511687	G	T	1962_at	EHHADH	184971886	658	–0.0190027	0.060725	0.754433
rs4402960	3	185511687	G	T	9175_at	MAP3K13	185080836	658	0.106192	0.0605878	0.080122
rs4402960	3	185511687	G	T	90407_at	TMEM41A	185216845	658	0.0949655	0.0606162	0.117674
rs4402960	3	185511687	G	T	59343_at	SENP2	185304031	658	–0.0258493	0.0607211	0.670463
rs4402960	3	185511687	G	T	6434_at	TRA2B	185655924	658	0.0827545	0.0606435	0.172844
rs4402960	3	185511687	G	T	55171_at	TBCCD1	186285141	658	0.0049382	0.0607292	0.935216
rs4402960	3	185511687	G	T	51726_at	DNAJB11	186288467	658	–0.0171147	0.0607258	0.778158
rs4402960	3	185511687	G	T	1974_at	EIF4A2	186501361	658	0.0633155	0.0606792	0.297125
rs4607103	3	64711904	C	T	80145_at	THOC7	63849597	658	–0.101773	0.0639334	0.111898
rs4607103	3	64711904	C	T	6314_at	ATXN7	63850233	658	–0.00848313	0.0640559	0.894682
rs4607103	3	64711904	C	T	9861_at	PSMD6	64009120	658	0.0275266	0.0640477	0.667495
rs4607103	3	64711904	C	T	166336_at	PRICKLE2	64211131	658	–0.0256755	0.0640489	0.688644
rs5215	11	17408630	C	T	10944_at	C11orf58	16760148	658	0.0202292	0.0574975	0.725081
rs5215	11	17408630	C	T	144100_at	PLEKHA7	17035963	658	–0.0116785	0.0575011	0.83912
rs5215	11	17408630	C	T	10819_at	OR7E14P	17073433	658	0.0703342	0.0574373	0.221189
rs5215	11	17408630	C	T	5286_at	PIK3C2A	17191354	658	–0.0205637	0.0574973	0.720724
rs5215	11	17408630	C	T	4925_at	NUCB2	17298286	658	0.180907	0.0570675	0.00159507
rs5215	11	17408630	C	T	26297_at	SERGEF	18034637	658	–0.052747	0.0574661	0.359018
rs5215	11	17408630	C	T	113174_at	SAAL1	18127638	658	–0.0925153	0.0573894	0.107429
rs5215	11	17408630	C	T	11234_at	HPS5	18343721	658	–0.0224539	0.0574963	0.696272
rs5215	11	17408630	C	T	2965_at	GTF2H1	18343816	658	–0.0197624	0.0574978	0.731176
rs5219	11	17409572	T	C	10944_at	C11orf58	16760148	658	0.0202292	0.0574975	0.725081
rs5219	11	17409572	T	C	144100_at	PLEKHA7	17035963	658	–0.0116785	0.0575011	0.83912
rs5219	11	17409572	T	C	10819_at	OR7E14P	17073433	658	0.0703342	0.0574373	0.221189
rs5219	11	17409572	T	C	5286_at	PIK3C2A	17191354	658	–0.0205637	0.0574973	0.720724
rs5219	11	17409572	T	C	4925_at	NUCB2	17298286	658	0.180907	0.0570675	0.00159507
rs5219	11	17409572	T	C	26297_at	SERGEF	18034637	658	–0.052747	0.0574661	0.359018
rs5219	11	17409572	T	C	113174_at	SAAL1	18127638	658	–0.0925153	0.0573894	0.107429
rs5219	11	17409572	T	C	11234_at	HPS5	18343721	658	–0.0224539	0.0574963	0.696272
rs5219	11	17409572	T	C	2965_at	GTF2H1	18343816	658	–0.0197624	0.0574978	0.731176
rs560887	2	169763148	T	C	27347_at	STK39	169104105	658	–0.0482724	0.0609445	0.428606
rs560887	2	169763148	T	C	253782_at	CERS6	169312759	658	–0.0356231	0.0609578	0.559159
rs560887	2	169763148	T	C	57405_at	SPC25	169746944	658	0.0651716	0.0609205	0.285112
rs560887	2	169763148	T	C	10170_at	DHRS9	169921299	658	–0.0532565	0.0609382	0.382469
rs560887	2	169763148	T	C	79675_at	FASTKD1	170430424	658	0.0102719	0.0609723	0.866267
rs560887	2	169763148	T	C	9360_at	PPIG	170440850	658	–0.175059	0.0605893	0.00398883
rs560887	2	169763148	T	C	493911_at	PHOSPHO2	170550964	658	–0.0907191	0.0608707	0.13661
rs560887	2	169763148	T	C	6741_at	SSB	170655322	658	–0.0593869	0.0609295	0.330077
rs560887	2	169763148	T	C	29081_at	METTL5	170681353	658	0.0255411	0.0609655	0.675394
rs560887	2	169763148	T	C	130507_at	UBR3	170684018	658	–0.0308255	0.0609617	0.61327
rs564398	9	22029547	T	C	401494_at	PTPLAD2	21031635	658	–0.0594034	0.0546527	0.277469
rs564398	9	22029547	T	C	55958_at	KLHL9	21335429	658	–0.0360509	0.0546838	0.509959
rs6698181	1	89143305	C	T	5586_at	PKN2	89149922	658	0.227876	0.0567395	6.5899e-05
rs6698181	1	89143305	C	T	2959_at	GTF2B	89357301	658	0.0769207	0.0573543	0.180336
rs6698181	1	89143305	C	T	494115_at	RBMXL1	89458643	658	–0.0670994	0.0573731	0.242616
rs6698181	1	89143305	C	T	56267_at	CCBL2	89458643	658	–0.409434	0.0551633	0
358543
rs6698181	1	89143305	C	T	2635_at	GBP3	89488549	658	–0.20467	0.0568742	0.00034399
rs6698181	1	89143305	C	T	2633_at	GBP1	89531043	658	–0.0442574	0.0574069	0.441019
rs6698181	1	89143305	C	T	2634_at	GBP2	89591799	658	–0.0523645	0.0573965	0.36193
rs6698181	1	89143305	C	T	115362_at	GBP5	89738544	658	–0.072251	0.0573635	0.208288
rs6698181	1	89143305	C	T	23507_at	LRRC8B	90024272	658	0.037075	0.0574146	0.518673
rs6698181	1	89143305	C	T	84230_at	LRRC8C	90098644	658	0.0936484	0.0573164	0.102763
rs734312	4	6303354	G	A	7466_at	WFS1	6271577	658	0.133702	0.0540838	0.0136839
rs734312	4	6303354	G	A	23324_at	MAN2B2	6576902	658	–0.0366038	0.0543164	0.500613
rs734312	4	6303354	G	A	93621_at	MRFAP1	6642445	658	–0.019105	0.0543301	0.725216
rs734312	4	6303354	G	A	93622_at	LOC93622	6675821	658	0.0129272	0.0543328	0.812013
rs734312	4	6303354	G	A	6286_at	S100P	6695566	658	–0.0173556	0.0543309	0.749493
rs734312	4	6303354	G	A	114932_at	MRFAP1L1	6711606	658	0.0531408	0.0542955	0.328073
rs734312	4	6303354	G	A	55330_at	BLOC1S4	6717842	658	–0.00304501	0.054335	0.955326
rs734312	4	6303354	G	A	9778_at	KIAA0232	6784459	658	–0.0191955	0.05433	0.723967
rs734312	4	6303354	G	A	57533_at	TBC1D14	6988889	658	0.03892	0.0543139	0.473891
rs734312	4	6303354	G	A	93624_at	TADA2B	7045156	658	0.0621458	0.054281	0.252672
rs734312	4	6303354	G	A	80273_at	GRPEL1	7069800	658	–0.00636908	0.0543346	0.906722
rs7501939	17	36101156	T	C	26574_at	AATF	35306175	658	–0.0631077	0.0570783	0.269291
rs7501939	17	36101156	T	C	11072_at	DUSP14	35849951	658	0.0501856	0.0570979	0.379755
rs7501939	17	36101156	T	C	11276_at	SYNRG	35969486	658	–0.0229593	0.0571245	0.687876
rs7501939	17	36101156	T	C	6928_at	HNF1B	36105096	658	–0.0298361	0.0571196	0.601606
rs7501939	17	36101156	T	C	440434_at	LOC440434	36413256	658	–0.0637371	0.0570773	0.26454
rs7501939	17	36101156	T	C	84311_at	MRPL45	36452989	658	0.028279	0.0571208	0.620714
rs7501939	17	36101156	T	C	30837_at	SOCS7	36508007	658	0.107705	0.0569765	0.0591525
rs7501939	17	36101156	T	C	80725_at	SRCIN1	36762183	658	–0.0154732	0.0571283	0.786591
rs7501939	17	36101156	T	C	100170841_at	C17orf96	36831187	658	0.101221	0.0569946	0.0762014
rs7501939	17	36101156	T	C	4302_at	MLLT6	36861873	658	–0.00302211	0.0571314	0.95783
rs7501939	17	36101156	T	C	284106_at	CISD3	36886510	658	–0.0443021	0.0571053	0.438148
rs7501939	17	36101156	T	C	5691_at	PSMB3	36909002	658	0.0175009	0.0571274	0.759437
rs7501939	17	36101156	T	C	8396_at	PIP4K2B	36956158	658	–0.11459	0.056956	0.0446385
rs7501939	17	36101156	T	C	54883_at	CWC25	36981589	658	0.0410351	0.057109	0.47268
rs7501939	17	36101156	T	C	9349_at	RPL23	37010053	658	0.0478836	0.0571009	0.402011
rs7501939	17	36101156	T	C	3927_at	LASP1	37026112	658	–0.0757981	0.0570548	0.18447
rs7578597	2	43732823	T	C	57504_at	MTA3	42795671	658	–0.130955	0.0892565	0.142809
rs7578597	2	43732823	T	C	678_at	ZFP36L2	43453745	658	–0.108153	0.089303	0.226301
rs7578597	2	43732823	T	C	63892_at	THADA	43823185	658	–0.0675947	0.0893638	0.449682
rs7578597	2	43732823	T	C	10128_at	LRPPRC	44223144	658	–0.0946771	0.0893263	0.28958
rs7578597	2	43732823	T	C	5495_at	PPM1B	44396000	658	–0.0926382	0.0893296	0.3001
rs7578597	2	43732823	T	C	9581_at	PREPL	44589001	658	0.0178542	0.0894001	0.841768
rs7578597	2	43732823	T	C	79823_at	CAMKMT	44589043	658	0.0177516	0.0894001	0.842666
rs7593730	2	161171454	T	C	29994_at	BAZ2B	160473059	658	0.0540262	0.0692851	0.43581
rs7593730	2	161171454	T	C	64844_at	mar–07	160569010	658	0.0318386	0.069306	0.646105
rs7593730	2	161171454	T	C	4065_at	LY75	160761267	658	–0.00022666	0.0693172	0.997392
rs7593730	2	161171454	T	C	5937_at	RBMS1	161350318	658	–0.0259511	0.0693098	0.708211
rs7593730	2	161171454	T	C	10010_at	TANK	162016939	658	0.00593802	0.0693168	0.931759
rs7593730	2	161171454	T	C	10213_at	PSMD14	162164786	658	0.0883574	0.0692313	0.202314
rs7754840	6	20661250	G	C	154141_at	MBOAT1	20212670	658	–0.365251	0.14674	0.0130536
rs7754840	6	20661250	G	C	1871_at	E2F3	20404034	658	–0.0995891	0.14738	0.499452
rs7754840	6	20661250	G	C	54901_at	CDKAL1	20534688	658	0.107562	0.147372	0.465732
rs7754840	6	20661250	G	C	6659_at	SOX4	21593972	658	0.0570652	0.147415	0.698803
rs7903146	10	114758349	C	T	57678_at	GPAM	113943537	658	–0.0573123	0.0603396	0.342549
rs7903146	10	114758349	C	T	51703_at	ACSL5	114135956	658	0.0316333	0.0603685	0.600453
rs7903146	10	114758349	C	T	64429_at	ZDHHC6	114206672	658	0.0736188	0.0603126	0.222668
rs7903146	10	114758349	C	T	840_at	CASP7	115438921	658	–0.0131375	0.0603789	0.827821
rs7944584	11	47336320	A	T	8525_at	DGKZ	46368956	658	–0.0179084	0.0582194	0.758482
rs7944584	11	47336320	A	T	4192_at	MDK	46403205	658	–0.0469074	0.0581947	0.420511
rs7944584	11	47336320	A	T	55626_at	AMBRA1	46612914	658	0.0895784	0.0581184	0.123724
rs7944584	11	47336320	A	T	9776_at	ATG13	46638826	658	0.0467247	0.058195	0.422324
rs7944584	11	47336320	A	T	392_at	ARHGAP1	46722215	658	0.102837	0.058085	0.0771146
rs7944584	11	47336320	A	T	79797_at	ZNF408	46722317	658	0.0459657	0.0581959	0.429904
rs7944584	11	47336320	A	T	9793_at	CKAP5	46867859	658	–0.0265093	0.0582144	0.648991
rs7944584	11	47336320	A	T	79096_at	C11orf49	46958251	658	0.0302612	0.0582116	0.603344
rs7944584	11	47336320	A	T	84364_at	ARFGAP2	47198676	658	0.106499	0.0580749	0.0671334
rs7944584	11	47336320	A	T	1643_at	DDB2	47236493	658	–0.0675665	0.0581638	0.245796
rs7944584	11	47336320	A	T	53_at	ACP2	47270457	658	0.125301	0.0580177	0.0311579
rs7944584	11	47336320	A	T	8567_at	MADD	47291671	658	0.0466076	0.0581951	0.423488
rs7944584	11	47336320	A	T	91252_at	SLC39A13	47430046	658	0.0743419	0.0581512	0.201552
rs7944584	11	47336320	A	T	5702_at	PSMC3	47448024	658	0.00520952	0.0582232	0.928732
rs7944584	11	47336320	A	T	10658_at	CELF1	47516073	658	0.0504616	0.0581902	0.386158
rs7944584	11	47336320	A	T	114971_at	PTPMT1	47586982	658	0.0139032	0.058221	0.811335
rs7944584	11	47336320	A	T	4722_at	NDUFS3	47600562	658	0.0795182	0.0581407	0.171879
rs7944584	11	47336320	A	T	55709_at	KBTBD4	47600567	658	0.0860245	0.0581266	0.139366
rs7944584	11	47336320	A	T	23788_at	MTCH2	47664206	658	0.125264	0.0580178	0.0312071
rs7944584	11	47336320	A	T	23360_at	FNBP4	47788993	658	–0.0422431	0.0582002	0.468206
rs7944584	11	47336320	A	T	23279_at	NUP160	47870057	658	–0.0115793	0.0582218	0.842416
rs7957197	12	121460686	T	A	10985_at	GCN1L1	120632513	658	0.0697109	0.0696723	0.317411
rs7957197	12	121460686	T	A	51499_at	TRIAP1	120884215	658	0.0126553	0.0697237	0.856026
rs7957197	12	121460686	T	A	283459_at	GATC	120884241	658	–0.0726504	0.0696677	0.297419
rs7957197	12	121460686	T	A	8683_at	SRSF9	120907558	658	0.164156	0.0694302	0.0183527
rs7957197	12	121460686	T	A	8655_at	DYNLL1	120907660	658	0.0245296	0.0697188	0.725075
rs7957197	12	121460686	T	A	84274_at	COQ5	120966964	658	–0.143108	0.0695012	0.0398809
rs7957197	12	121460686	T	A	9921_at	RNF10	120972132	658	–0.128395	0.069545	0.0653109
rs7957197	12	121460686	T	A	51367_at	POP5	121019197	658	0.132278	0.0695339	0.0575624
rs7957197	12	121460686	T	A	9761_at	MLEC	121124949	658	0.0391175	0.0697087	0.574882
rs7957197	12	121460686	T	A	84747_at	UNC119B	121147831	658	0.104907	0.069605	0.132248
rs7957197	12	121460686	T	A	35_at	ACADS	121163571	658	0.0463679	0.0697019	0.506136
rs7957197	12	121460686	T	A	121665_at	SPPL3	121342155	658	–0.0694847	0.0696726	0.318986
rs7957197	12	121460686	T	A	6927_at	HNF1A	121416549	658	–0.00661765	0.0697249	0.924415
rs7957197	12	121460686	T	A	64897_at	C12orf43	121454300	658	0.0256804	0.0697182	0.712735
rs7957197	12	121460686	T	A	5025_at	P2RX4	121647664	658	–0.0781763	0.0696586	0.262155
rs7957197	12	121460686	T	A	51433_at	ANAPC5	121790265	658	0.0377467	0.0697098	0.588358
rs7957197	12	121460686	T	A	80196_at	RNF34	121837886	658	0.00608107	0.069725	0.930527
rs7957197	12	121460686	T	A	84678_at	KDM2B	122018920	658	0.137937	0.0695171	0.0476477
rs7957197	12	121460686	T	A	338799_at	LINC01089	122241390	658	–0.0559829	0.0696912	0.422092
rs7957197	12	121460686	T	A	23067_at	SETD1B	122242638	658	–0.135519	0.0695244	0.0516933
rs7961581	12	71663102	C	T	196441_at	ZFC3H1	72057749	658	0.0200916	0.0638812	0.75323
rs7961581	12	71663102	C	T	55266_at	TMEM19	72079878	658	0.0739897	0.0638207	0.24674
rs7961581	12	71663102	C	T	23011_at	RAB21	72148658	658	0.028376	0.0638764	0.657021
rs7961581	12	71663102	C	T	64786_at	TBC1D15	72233487	658	–0.015471	0.0638832	0.808719
rs8042680	15	91521337	C	A	3418_at	IDH2	90645708	658	0.0100157	0.0612447	0.870147
rs8042680	15	91521337	C	A	10509_at	SEMA4B	90728152	658	–0.0022998	0.0612459	0.970058
rs8042680	15	91521337	C	A	10519_at	CIB1	90777279	658	–0.00838137	0.0612451	0.891192
rs8042680	15	91521337	C	A	51335_at	NGRN	90808895	658	0.0521946	0.0612121	0.394145
rs8042680	15	91521337	C	A	23766_at	GABARAPL3	90892679	658	0.0804979	0.0611653	0.18861
rs8042680	15	91521337	C	A	8826_at	IQGAP1	90931473	658	0.126702	0.0610459	0.0383266
rs8042680	15	91521337	C	A	64784_at	CRTC3	91073118	658	–0.00202089	0.0612459	0.973688
rs8042680	15	91521337	C	A	641_at	BLM	91260579	658	–0.0462395	0.0612194	0.450335
rs8042680	15	91521337	C	A	5045_at	FURIN	91411885	658	–0.0273593	0.0612367	0.655182
rs8042680	15	91521337	C	A	4122_at	MAN2A2	91447420	658	–0.154859	0.0609468	0.0112862
rs8042680	15	91521337	C	A	374659_at	HDDC3	91475774	658	0.0628789	0.0611968	0.30457
rs8042680	15	91521337	C	A	55898_at	UNC45A	91478215	658	–0.0132472	0.0612438	0.828819
rs8042680	15	91521337	C	A	91433_at	RCCD1	91498106	658	0.142352	0.0609933	0.0199022
rs8042680	15	91521337	C	A	9055_at	PRC1	91537881	658	–0.0882962	0.0611489	0.149229
rs8042680	15	91521337	C	A	26276_at	VPS33B	91565833	658	–0.144971	0.0609839	0.01773
rs8042680	15	91521337	C	A	28232_at	SLCO3A1	92396938	658	0.0634897	0.0611958	0.299892
rs8050136	16	53816275	C	A	80205_at	CHD9	53088945	658	0.013426	0.0533602	0.801421
rs8050136	16	53816275	C	A	64400_at	AKTIP	53537170	658	0.0314045	0.0533487	0.556289
rs8050136	16	53816275	C	A	79068_at	FTO	53737875	658	0.0643562	0.0533036	0.227731
rs864745	7	28180556	T	C	3202_at	HOXA5	27183287	658	–0.0327262	0.0555449	0.555941
rs864745	7	28180556	T	C	3204_at	HOXA7	27196296	658	–0.065462	0.0555008	0.238635
rs864745	7	28180556	T	C	11112_at	HIBADH	27702620	658	–0.0961802	0.0554325	0.0831952
rs864745	7	28180556	T	C	8887_at	TAX1BP1	27779714	658	–0.054649	0.0555186	0.325313
rs864745	7	28180556	T	C	221895_at	JAZF1	28220437	658	–0.0300694	0.0555472	0.588463
rs864745	7	28180556	T	C	9586_at	CREB5	28452144	658	–0.123556	0.0553498	0.0259336
rs896854	8	95960511	T	C	1015_at	CDH17	95220815	658	0.129154	0.0546211	0.0183422
rs896854	8	95960511	T	C	2669_at	GEM	95274547	658	0.0960339	0.054725	0.0797528
rs896854	8	95960511	T	C	25962_at	KIAA1429	95565746	658	0.0157379	0.0548499	0.774258
rs896854	8	95960511	T	C	54845_at	ESRP1	95653364	658	0.0509082	0.0548173	0.353392
rs896854	8	95960511	T	C	286148_at	DPY19L4	95732103	658	–0.0103615	0.0548518	0.85023
rs896854	8	95960511	T	C	55656_at	INTS8	95835534	658	0.0209882	0.0548472	0.702091
rs896854	8	95960511	T	C	9134_at	CCNE2	95907482	658	–0.025596	0.0548442	0.640867
rs896854	8	95960511	T	C	94241_at	TP53INP1	95961615	658	–0.00577693	0.0548529	0.916157
rs896854	8	95960511	T	C	79666_at	PLEKHF2	96145949	658	0.00254581	0.0548532	0.962997
rs9472138	6	43811762	C	T	441150_at	C6orf226	42858554	658	0.0539641	0.0599773	0.368588
rs9472138	6	43811762	C	T	171558_at	PTCRA	42883727	658	–0.0788432	0.0599353	0.188811
rs9472138	6	43811762	C	T	10695_at	CNPY3	42896860	658	–0.0305727	0.0600025	0.610556
rs9472138	6	43811762	C	T	5190_at	PEX6	42946981	658	0.063292	0.0599634	0.291581
rs9472138	6	43811762	C	T	5528_at	PPP2R5D	42952237	658	–0.165982	0.0596634	0.00555833
rs9472138	6	43811762	C	T	4201_at	MEA1	42981618	658	–0.066255	0.0599586	0.269559
rs9472138	6	43811762	C	T	116138_at	KLHDC3	42981841	658	–0.01553	0.0600113	0.795882
rs9472138	6	43811762	C	T	88745_at	RRP36	42989385	658	0.0443963	0.0599893	0.459522
rs9472138	6	43811762	C	T	9820_at	CUL7	43021683	658	0.0576973	0.059972	0.336369
rs9472138	6	43811762	C	T	51069_at	MRPL2	43027242	658	–0.00656383	0.0600138	0.912941
rs9472138	6	43811762	C	T	6722_at	SRF	43138920	658	–0.0230752	0.0600076	0.700705
rs9472138	6	43811762	C	T	10591_at	DNPH1	43197211	658	–0.0317976	0.0600015	0.596328
rs9472138	6	43811762	C	T	24149_at	ZNF318	43337181	658	0.0594999	0.0599694	0.32148
rs9472138	6	43811762	C	T	89845_at	ABCC10	43399489	658	–0.0364854	0.0599974	0.543321
rs9472138	6	43811762	C	T	93643_at	TJAP1	43445261	658	–0.024242	0.0600069	0.686354
rs9472138	6	43811762	C	T	25844_at	YIPF3	43484728	658	–0.0552512	0.0599755	0.35727
rs9472138	6	43811762	C	T	9533_at	POLR1C	43484777	658	0.0130371	0.0600122	0.828088
rs9472138	6	43811762	C	T	57510_at	XPO5	43543812	658	0.0445577	0.0599891	0.457891
rs9472138	6	43811762	C	T	9587_at	MAD2L1BP	43597279	658	–0.0873166	0.0599174	0.145517
rs9472138	6	43811762	C	T	55168_at	MRPS18A	43655549	658	–0.0904235	0.0599104	0.131701
rs9472138	6	43811762	C	T	7422_at	VEGFA	43737946	658	0.00782727	0.0600136	0.89627
rs9472138	6	43811762	C	T	100132354_at	LINC01512	43858765	658	–0.0912356	0.0599085	0.128262
rs9472138	6	43811762	C	T	64928_at	MRPL14	44095191	658	–0.0798138	0.0599334	0.183418
rs9472138	6	43811762	C	T	55362_at	TMEM63B	44095376	658	0.135326	0.0597813	0.0239195
rs9472138	6	43811762	C	T	3326_at	HSP90AB1	44214849	658	0.0268733	0.0600052	0.654409
rs9472138	6	43811762	C	T	347734_at	SLC35B2	44225283	658	0.0387801	0.0599952	0.518255
rs9472138	6	43811762	C	T	4794_at	NFKBIE	44233525	658	–0.0245502	0.0600067	0.682582
rs9472138	6	43811762	C	T	57505_at	AARS2	44281063	658	0.0160864	0.060011	0.78874
rs9472138	6	43811762	C	T	988_at	CDC5L	44355251	658	0.0105081	0.0600129	0.861057
