# Supplementary material for: A common variant within the HNF1B gene is associated with overall survival of multiple myeloma patients: Results from the IMMEnSE consortium and meta-analysis
Source: Oncotarget. 2016 Jul 18;7(37):59029–48. doi: 10.18632/oncotarget.10665 (PMC5312293; doi:10.18632/oncotarget.10665)
Supplement: Supplementary file 2 [file oncotarget-07-59029-s002.xlsx]

## Sheet: Sheet1
Supplementary Table 2. Association of T2D-related variants and overall survival of MM patients (dominant model).
			OVERALL (N=936)		MEN (N=482)		WOMEN (N=454)
Variant_dbSNP	Gene	Effect-allele	OR (95% CI)a	Pvalue	OR (95% CI)b	Pvalue	OR (95% CI)b	Pvalue
rs2641348	ADAM30	C	0.94 (0.69-1.28)	0.69	0.99 (0.67-1.48)	0.97	0.87 (0.53-1.41)	0.56
rs4607103	ADAMTS9	T	1.23 (0.98-1.56)	0.079	1.23 (0.91-1.69)	0.18	1.19 (0.82-1.72)	0.36
rs11708067	ADCY5	C	0.87 (0.68-1.11)	0.25	1.02 (0.75-1.39)	0.89	0.63 (0.42-0.95)	0.028
rs10885122	ADRA2A	T	1.03 (0.79-1.33)	0.83	1.01 (0.72-1.40)	0.97	1.07 (0.71-1.62)	0.73
rs1552224	ARAPI, CENTD2	G	0.88 (0.68-1.15)	0.35	0.90 (0.64-1.26)	0.55	0.83 (0.54-1.25)	0.37
rs10490072	BCL11A	C	1.05 (0.83-1.32)	0.7	1.22 (0.90-1.65)	0.19	0.85 (0.59-1.23)	0.39
rs12779790	CDC123, CAMK1D	G	0.86 (0.67-1.11)	0.24	1.06 (0.77-1.46)	0.72	0.64 (0.43-0.97)	0.035
rs7754840	CDKAL1	C	1.14 (0.90-1.44)	0.27	1.22 (0.90-1.65)	0.2	1.06 (0.74-1.53)	0.75
rs564398	CDKN2A-2B	C	0.81 (0.64-1.02)	0.075	0.78 (0.57-1.06)	0.11	0.86 (0.59-1.26)	0.45
rs10811661	CDKN2A-2B	C	0.93 (0.72-1.19)	0.55	0.93 (0.67-1.30)	0.68	0.92 (0.63-1.35)	0.67
rs2383208	CDKN2A-2B	G	0.94 (0.73-1.21)	0.64	0.92 (0.66-1.29)	0.64	0.95 (0.65-1.41)	0.81
rs4240702	COL5A1	T	0.88 (0.68-1.15)	0.35	0.85 (0.60-1.21)	0.36	0.95 (0.63-1.44)	0.82
rs11605924	CRY2	A	0.91 (0.70-1.18)	0.47	0.81 (0.58-1.14)	0.23	1.09 (0.71-1.69)	0.68
rs1153188	DCD	T	1.18 (0.94-1.48)	0.16	1.25 (0.92-1.69)	0.15	1.09 (0.76-1.57)	0.63
rs1113132	EXT2	G	1.02 (0.81-1.28)	0.86	0.96 (0.71-1.30)	0.79	1.08 (0.75-1.56)	0.66
rs174550	FADS1	C	1.00 (0.79-1.26)	1	0.97 (0.72-1.30)	0.82	1.05 (0.73-1.51)	0.8
rs11071657	FAM148B	G	0.86 (0.68-1.09)	0.22	0.96 (0.70-1.32)	0.81	0.77 (0.53-1.12)	0.17
rs17044137	FLJ39370	A	1.06 (0.84-1.33)	0.64	1.07 (0.79-1.44)	0.67	1.03 (0.71-1.50)	0.87
rs8050136	FTO	A	0.91 (0.70-1.18)	0.46	0.81 (0.58-1.13)	0.21	1.10 (0.72-1.67)	0.66
rs560887	G6PC2	A	0.86 (0.69-1.08)	0.21	0.85 (0.63-1.15)	0.3	0.92 (0.63-1.33)	0.66
rs1799884	GCK	A	0.99 (0.76-1.28)	0.92	1.10 (0.80-1.52)	0.57	0.81 (0.52-1.26)	0.36
rs1260326	GCKR	T	0.82 (0.64-1.04)	0.1	0.79 (0.58-1.08)	0.14	0.83 (0.56-1.22)	0.34
rs1111875	HHEX	A	1.00 (0.78-1.27)	0.97	0.92 (0.67-1.26)	0.61	1.19 (0.80-1.77)	0.38
rs7957197	HNF1A (TCF1)	A	1.17 (0.92-1.48)	0.2	1.18 (0.87-1.59)	0.3	1.16 (0.80-1.70)	0.43
rs7501939	HNF1B (TCF2)	T	1.44 (1.12-1.86)	0.005	1.34 (0.96-1.86)	0.082	1.63 (1.09-2.43)	0.017
rs35767	IGF1	T	0.87 (0.67-1.12)	0.27	0.78 (0.56-1.10)	0.16	1.00 (0.68-1.48)	1
rs4402960	IGF2BP2	T	0.90 (0.71-1.13)	0.36	0.78 (0.58-1.06)	0.11	1.10 (0.76-1.60)	0.6
rs20541	IL13	T	1.12 (0.89-1.42)	0.34	1.17 (0.86-1.60)	0.31	1.05 (0.72-1.53)	0.78
rs2943641	IRS1	T	1.13 (0.89-1.43)	0.33	1.01 (0.75-1.38)	0.93	1.38 (0.94-2.02)	0.1
rs864745	JAZF1	G	0.90 (0.71-1.15)	0.4	1.01 (0.73-1.39)	0.98	0.75 (0.52-1.09)	0.14
rs5215	KCNJ11	C	1.09 (0.86-1.37)	0.49	1.39 (1.02-1.90)	0.038	0.79 (0.55-1.13)	0.2
rs5219	KCNJ11	T	1.11 (0.87-1.43)	0.39	1.37 (0.98-1.91)	0.063	0.88 (0.60-1.28)	0.5
rs2237897	KCNQ1	C	1.25 (0.88-1.77)	0.21	1.28 (0.81-2.01)	0.28	1.22 (0.71-2.10)	0.48
rs2074196	KCNQ1	T	1.57 (1.03-2.40)	0.036	1.83 (1.01-3.32)	0.047	1.42 (0.77-2.59)	0.26
rs2237892	KCNQ1	T	1.38 (0.97-1.97)	0.07	1.53 (0.97-2.41)	0.065	1.24 (0.70-2.18)	0.46
rs2237895	KCNQ1	C	1.06 (0.82-1.36)	0.66	1.30 (0.94-1.80)	0.11	0.74 (0.50-1.11)	0.15
rs231362	KCNQ1OT1	A	1.15 (0.88-1.51)	0.31	1.04 (0.73-1.47)	0.84	1.34 (0.87-2.07)	0.19
rs1041981	LTA	C	0.86 (0.68-1.09)	0.21	0.76 (0.56-1.04)	0.088	1.04 (0.71-1.51)	0.85
rs7944584	MADD	T	0.96 (0.76-1.22)	0.75	0.94 (0.69-1.30)	0.72	0.98 (0.67-1.43)	0.93
rs12970134	MCR4	A	0.89 (0.70-1.12)	0.31	0.86 (0.64-1.16)	0.31	0.94 (0.65-1.35)	0.74
rs1387153	MTNR1B	T	0.89 (0.71-1.12)	0.32	1.01 (0.75-1.37)	0.93	0.71 (0.49-1.02)	0.063
rs10923931	NOTCH2	T	0.98 (0.73-1.31)	0.88	1.05 (0.72-1.53)	0.81	0.88 (0.55-1.41)	0.59
rs6698181	PKN2	T	1.17 (0.92-1.48)	0.2	1.28 (0.94-1.75)	0.12	1.00 (0.69-1.46)	0.98
rs1801282	PPARG	G	0.84 (0.65-1.10)	0.21	0.66 (0.46-0.96)	0.03	1.12 (0.76-1.65)	0.56
rs8042680	PRC1	A	1.00 (0.80-1.26)	0.97	1.04 (0.77-1.41)	0.8	0.94 (0.66-1.35)	0.75
rs340874	PROX1	G	1.03 (0.78-1.36)	0.83	0.75 (0.52-1.07)	0.11	1.60 (1.02-2.50)	0.041
rs7593730	RBMS1	T	0.92 (0.73-1.16)	0.48	0.77 (0.56-1.05)	0.1	1.20 (0.83-1.75)	0.33
rs1531343	RPSAP52, HMGA2	T	1.11 (0.84-1.46)	0.45	1.40 (1.00-1.97)	0.053	0.76 (0.46-1.23)	0.26
rs11920090	SLC2A2	T	0.88 (0.67-1.14)	0.34	0.87 (0.62-1.22)	0.41	0.91 (0.59-1.40)	0.67
rs13266634	SLC30A8	T	1.29 (1.02-1.62)	0.033	1.44 (1.07-1.94)	0.017	1.06 (0.73-1.55)	0.76
rs7903146	TCF7L2	T	0.83 (0.66-1.05)	0.12	0.72 (0.53-0.97)	0.03	1.04 (0.72-1.50)	0.82
rs12255372	TCF7L2	T	0.87 (0.69-1.09)	0.23	0.73 (0.54-0.98)	0.039	1.14 (0.79-1.65)	0.49
rs7578597	THADA	C	1.18 (0.88-1.58)	0.27	0.97 (0.67-1.41)	0.88	1.59 (0.99-2.55)	0.054
rs896854	TP53INP1	A	0.85 (0.64-1.13)	0.27	0.92 (0.63-1.35)	0.68	0.77 (0.50-1.19)	0.24
rs7961581	TSPAN8, LGR5	C	1.09 (0.87-1.37)	0.47	1.08 (0.80-1.47)	0.62	1.14 (0.79-1.63)	0.49
rs9472138	VEGFA	T	1.03 (0.82-1.30)	0.8	0.93 (0.69-1.26)	0.63	1.19 (0.83-1.71)	0.33
rs10010131	WFS1	A	1.00 (0.78-1.28)	0.99	1.15 (0.81-1.61)	0.44	0.85 (0.59-1.23)	0.38
Abbreviations: SNP, single nucleotide polymorphism; OR, odds ratio; CI, confidence interval.
Estimates were adjusted for age, sex, country of origin and Durie-Salmon stage. P<0.05 in bold.
