# Supplementary material for: A common variant within the HNF1B gene is associated with overall survival of multiple myeloma patients: Results from the IMMEnSE consortium and meta-analysis
Source: Oncotarget. 2016 Jul 18;7(37):59029–48. doi: 10.18632/oncotarget.10665 (PMC5312293; doi:10.18632/oncotarget.10665)
Supplement: Supplementary file 3 [file oncotarget-07-59029-s003.xlsx]

## Sheet: Sheet1
Supplementary Table 3. Association of T2D-related variants and overall survival in MM patients (recessive model).
			OVERALL (N=936)		MEN (N=482)		WOMEN (N=454)
Variant_dbSNP	Gene	Effect-allele	OR (95% CI)a	Pvalue	OR (95% CI)b	Pvalue	OR (95% CI)b	Pvalue
rs2641348	ADAM30	C	1.21 (0.38-3.83)	0.74	1.86 (0.44-7.95)	0.4	0.77 (0.10-5.91)	0.8
rs4607103	ADAMTS9	T	1.23 (0.76-2.00)	0.4	0.83 (0.42-1.63)	0.58	2.53 (1.26-5.07)	0.009
rs11708067	ADCY5	C	0.86 (0.51-1.44)	0.57	0.90 (0.47-1.73)	0.76	0.78 (0.33-1.85)	0.58
rs10885122	ADRA2A	T	1.03 (0.45-2.37)	0.94	1.17 (0.46-2.95)	0.75	0.95 (0.13-6.93)	0.96
rs1552224	ARAPI, CENTD2	G	0.78 (0.38-1.57)	0.48	0.83 (0.37-1.89)	0.66	0.67 (0.16-2.74)	0.58
rs10490072	BCL11A	C	1.10 (0.73-1.65)	0.66	1.00 (0.57-1.77)	1	1.27 (0.69-2.33)	0.44
rs12779790	CDC123, CAMK1D	G	0.57 (0.28-1.16)	0.12	0.57 (0.23-1.41)	0.22	0.55 (0.17-1.73)	0.3
rs7754840	CDKAL1	C	0.71 (0.43-1.16)	0.17	0.95 (0.49-1.82)	0.87	0.51 (0.24-1.10)	0.087
rs564398	CDKN2A-2B	C	0.64 (0.42-0.98)	0.042	0.62 (0.36-1.07)	0.084	0.71 (0.34-1.47)	0.36
rs10811661	CDKN2A-2B	C	0.83 (0.44-1.58)	0.58	0.55 (0.20-1.50)	0.24	1.13 (0.48-2.66)	0.78
rs2383208	CDKN2A-2B	G	1.02 (0.57-1.84)	0.94	0.73 (0.32-1.67)	0.45	1.52 (0.62-3.75)	0.36
rs4240702	COL5A1	T	1.04 (0.80-1.36)	0.75	0.95 (0.67-1.34)	0.75	1.25 (0.82-1.92)	0.3
rs11605924	CRY2	A	0.87 (0.66-1.16)	0.34	0.86 (0.59-1.24)	0.42	0.93 (0.60-1.45)	0.75
rs1153188	DCD	T	1.09 (0.72-1.65)	0.67	1.31 (0.80-2.15)	0.29	0.79 (0.37-1.71)	0.55
rs1113132	EXT2	G	1.12 (0.74-1.70)	0.59	0.96 (0.54-1.71)	0.89	1.49 (0.81-2.73)	0.2
rs174550	FADS1	C	0.89 (0.60-1.31)	0.55	1.01 (0.61-1.68)	0.96	0.77 (0.42-1.42)	0.41
rs11071657	FAM148B	G	0.78 (0.53-1.13)	0.19	0.92 (0.57-1.47)	0.71	0.60 (0.32-1.13)	0.12
rs17044137	FLJ39370	A	1.01 (0.65-1.57)	0.96	0.79 (0.43-1.46)	0.45	1.40 (0.74-2.65)	0.3
rs8050136	FTO	A	0.90 (0.63-1.27)	0.54	0.87 (0.54-1.39)	0.56	0.93 (0.54-1.61)	0.81
rs560887	G6PC2	A	1.11 (0.74-1.66)	0.61	0.78 (0.44-1.39)	0.4	1.76 (1.00-3.09)	0.05
rs1799884	GCK	A	0.59 (0.19-1.84)	0.36	0.84 (0.27-2.66)	0.77	NA (NA-NA)	NA
rs1260326	GCKR	T	1.36 (1.01-1.82)	0.043	1.24 (0.84-1.83)	0.28	1.53 (0.97-2.42)	0.068
rs1111875	HHEX	A	1.23 (0.92-1.63)	0.16	1.11 (0.76-1.63)	0.58	1.51 (0.97-2.36)	0.069
rs7957197	HNF1A (TCF1)	A	1.14 (0.70-1.87)	0.61	1.23 (0.68-2.23)	0.5	0.98 (0.39-2.42)	0.96
rs7501939	HNF1B (TCF2)	T	1.49 (1.11-2.00)	0.008	1.49 (1.03-2.17)	0.036	1.49 (0.91-2.45)	0.11
rs35767	IGF1	T	0.96 (0.48-1.95)	0.91	1.04 (0.46-3.36)	0.93	0.83 (0.20-3.38)	0.79
rs4402960	IGF2BP2	T	0.91 (0.60-1.38)	0.65	0.67 (0.37-1.20)	0.18	1.41 (0.77-2.58)	0.27
rs20541	IL13	T	1.42 (0.89-2.27)	0.14	0.93 (0.45-1.90)	0.84	2.38 (1.24-4.57)	0.009
rs2943641	IRS1	T	1.16 (0.83-1.62)	0.37	1.20 (0.79-1.82)	0.39	1.17 (0.66-2.08)	0.58
rs864745	JAZF1	G	1.03 (0.78-1.36)	0.84	0.97 (0.67-1.40)	0.87	1.08 (0.71-1.66)	0.72
rs5215	KCNJ11	C	1.11 (0.79-1.55)	0.54	1.42 (0.95-2.13)	0.086	0.71 (0.38-1.33)	0.29
rs5219	KCNJ11	T	1.13 (0.79-1.60)	0.51	1.42 (0.94-2.15)	0.1	0.71 (0.35-1.42)	0.34
rs2237897	KCNQ1	C	NA (NA-NA)	NA	NA (NA-NA)	NA	NA (NA-NA)	NA
rs2074196	KCNQ1	T	NA (NA-NA)	NA	NA (NA-NA)	NA	NA (NA-NA)	NA
rs2237892	KCNQ1	T	NA (NA-NA)	NA	NA (NA-NA)	NA	NA (NA-NA)	NA
rs2237895	KCNQ1	C	1.10 (0.80-1.52)	0.55	1.39 (0.93-2.08)	0.11	0.76 (0.44-1.31)	0.32
rs231362	KCNQ1OT1	A	0.98 (0.75-1.29)	0.9	0.87 (0.61-1.26)	0.47	1.14 (0.75-1.74)	0.54
rs1041981	LTA	C	0.91 (0.60-1.36)	0.64	0.85 (0.50-1.43)	0.53	1.07 (0.55-2.08)	0.84
rs7944584	MADD	T	0.68 (0.46-1.01)	0.058	0.55 (0.32-0.95)	0.031	0.83 (0.46-1.52)	0.55
rs12970134	MCR4	A	1.13 (0.70-1.83)	0.62	1.41 (0.81-2.47)	0.23	0.72 (0.26-1.96)	0.52
rs1387153	MTNR1B	T	0.70 (0.43-1.12)	0.14	0.60 (0.28-1.30)	0.2	0.71 (0.38-1.35)	0.3
rs10923931	NOTCH2	T	0.80 (0.20-3.25)	0.76	0.93 (0.12-6.90)	0.94	0.73 (0.10-5.56)	0.76
rs6698181	PKN2	T	1.13 (0.82-1.55)	0.47	1.00 (0.64-1.55)	0.99	1.27 (0.79-2.03)	0.32
rs1801282	PPARG	G	0.51 (0.16-1.62)	0.26	0.41 (0.06-3.10)	0.39	0.57 (0.14-2.34)	0.43
rs8042680	PRC1	A	0.91 (0.64-1.29)	0.6	1.13 (0.74-1.73)	0.56	0.56 (0.29-1.07)	0.081
rs340874	PROX1	G	1.10 (0.84-1.43)	0.49	1.11 (0.78-1.56)	0.57	1.11 (0.73-1.69)	0.64
rs7593730	RBMS1	T	0.97 (0.57-1.67)	0.92	0.86 (0.42-1.76)	0.69	1.15 (0.50-2.65)	0.75
rs1531343	RPSAP52, HMGA2	T	0.64 (0.24-1.73)	0.38	0.98 (0.31-3.10)	0.98	0.31 (0.04-2.28)	0.25
rs11920090	SLC2A2	T	0.69 (0.28-1.68)	0.42	0.84 (0.31-2.30)	0.73	0.41 (0.06-3.03)	0.38
rs13266634	SLC30A8	T	1.46 (1.03-2.08)	0.034	1.95 (1.26-3.02)	0.003	0.90 (0.48-1.69)	0.75
rs7903146	TCF7L2	T	0.83 (0.56-1.23)	0.36	0.87 (0.51-1.48)	0.61	0.78 (0.43-1.41)	0.42
rs12255372	TCF7L2	T	0.91 (0.63-1.33)	0.64	0.87 (0.53-1.44)	0.59	0.96 (0.53-1.73)	0.89
rs7578597	THADA	C	1.29 (0.48-3.51)	0.61	0.89 (0.22-3.68)	0.88	1.89 (0.45-7.84)	0.38
rs896854	TP53INP1	A	0.76 (0.58-1.00)	0.05	0.74 (0.52-1.06)	0.1	0.77 (0.50-1.19)	0.24
rs7961581	TSPAN8, LGR5	C	0.97 (0.65-1.46)	0.9	1.40 (0.85-2.31)	0.19	0.59 (0.30-1.19)	0.14
rs9472138	VEGFA	T	0.80 (0.48-1.34)	0.4	0.90 (0.46-1.79)	0.77	0.71 (0.33-1.56)	0.4
rs10010131	WFS1	A	1.13 (0.84-1.51)	0.42	1.11 (0.75-1.63)	0.6	0.95 (0.71-1.27)	0.74
Abbreviations: SNP, single nucleotide polymorphism; OR, odds ratio; CI, confidence interval; n/s, not specified.
Estimates were adjusted for age, sex, country of origin and Durie-Salmon stage. P<0.05 in bold.
