# Supplementary material for: A common variant within the HNF1B gene is associated with overall survival of multiple myeloma patients: Results from the IMMEnSE consortium and meta-analysis
Source: Oncotarget. 2016 Jul 18;7(37):59029–48. doi: 10.18632/oncotarget.10665 (PMC5312293; doi:10.18632/oncotarget.10665)
Supplement: Supplementary file 4 [file oncotarget-07-59029-s004.xlsx]

## Sheet: Sheet1
Supplementary Table 4. Association of T2D-related variants and overall survival of MM patients (additive model).
			OVERALL (N=936)		MEN (N=482)		WOMEN (N=454)
Variant_dbSNP	Gene	Effect-allele	OR (95% CI)a	Pvalue	OR (95% CI)b	Pvalue	OR (95% CI)b	Pvalue
rs2641348	ADAM30	C	0.96 (0.72-1.27)	0.76	1.03 (0.71-1.48)	0.89	0.87 (0.55-1.37)	0.55
rs4607103	ADAMTS9	T	1.18 (0.98-1.44)	0.075	1.11 (0.87-1.42)	0.39	1.31 (0.96-1.80)	0.093
rs11708067	ADCY5	C	0.89 (0.73-1.08)	0.25	1.00 (0.78-1.28)	0.99	0.71 (0.50-0.99)	0.046
rs10885122	ADRA2A	T	1.03 (0.81-1.29)	0.83	1.02 (0.76-1.36)	0.9	1.06 (0.72-1.57)	0.76
rs1552224	ARAPI, CENTD2	G	0.89 (0.71-1.11)	0.3	0.91 (0.69-1.21)	0.51	0.83 (0.57-1.21)	0.34
rs10490072	BCL11A	C	1.05 (0.87-1.25)	0.63	1.12 (0.89-1.41)	0.32	0.95 (0.71-1.27)	0.74
rs12779790	CDC123, CAMK1D	G	0.84 (0.68-1.05)	0.12	0.98 (0.75-1.28)	0.87	0.67 (0.47-0.97)	0.032
rs7754840	CDKAL1	C	1.03 (0.86-1.23)	0.77	1.13 (0.89-1.44)	0.32	0.92 (0.70-1.22)	0.57
rs564398	CDKN2A-2B	C	0.80 (0.67-0.96)	0.019	0.78 (0.62-0.99)	0.04	0.85 (0.63-1.15)	0.3
rs10811661	CDKN2A-2B	C	0.93 (0.72-1.18)	0.55	0.89 (0.67-1.19)	0.45	0.96 (0.69-1.32)	0.79
rs2383208	CDKN2A-2B	G	0.96 (0.78-1.19)	0.71	0.91 (0.69-1.20)	0.51	1.02 (0.72-1.43)	0.93
rs4240702	COL5A1	T	0.97 (0.82-1.14)	0.7	0.92 (0.74-1.14)	0.46	1.07 (0.81-1.40)	0.64
rs11605924	CRY2	A	0.91 (0.77-1.08)	0.3	0.87 (0.70-1.08)	0.21	1.01 (0.77-1.31)	0.95
rs1153188	DCD	T	1.12 (0.94-1.33)	0.21	1.19 (0.95-1.49)	0.12	1.02 (0.77-1.36)	0.89
rs1113132	EXT2	G	1.03 (0.86-1.24)	0.72	0.97 (0.76-1.23)	0.79	1.14 (0.85-1.52)	0.38
rs174550	FADS1	C	0.98 (0.82-1.16)	0.78	0.98 (0.78-1.24)	0.88	0.97 (0.74-1.27)	0.83
rs11071657	FAM148B	G	0.87 (0.72-1.04)	0.12	0.96 (0.76-1.21)	0.72	0.77 (0.58-1.02)	0.07
rs17044137	FLJ39370	A	1.04 (0.86-1.24)	0.7	1.00 (0.79-1.27)	0.99	1.08 (0.81-1.44)	0.59
rs8050136	FTO	A	0.92 (0.76-1.11)	0.39	0.86 (0.67-1.10)	0.23	1.03 (0.77-1.37)	0.86
rs560887	G6PC2	A	0.93 (0.78-1.12)	0.44	0.87 (0.68-1.10)	0.24	1.07 (0.80-1.44)	0.63
rs1799884	GCK	A	0.96 (0.76-1.22)	0.74	1.07 (0.80-1.42)	0.67	0.77 (0.51-1.18)	0.23
rs1260326	GCKR	T	0.99 (0.84-1.18)	0.95	0.95 (0.76-1.18)	0.64	1.05 (0.79-1.38)	0.75
rs1111875	HHEX	A	1.06 (0.90-1.25)	0.47	1.00 (0.80-1.23)	0.96	1.24 (0.95-1.61)	0.11
rs7957197	HNF1A (TCF1)	A	1.13 (0.93-1.37)	0.21	1.15 (0.90-1.46)	0.27	1.11 (0.81-1.52)	0.52
rs7501939	HNF1B (TCF2)	T	1.34 (1.13-1.59)	0.001	1.29 (1.04-1.61)	0.02	1.43 (1.09-1.87)	0.01
rs35767	IGF1	T	0.89 (0.71-1.12)	0.32	0.84 (0.63-1.12)	0.24	0.99 (0.69-1.41)	0.95
rs4402960	IGF2BP2	T	0.92 (0.77-1.10)	0.37	0.80 (0.63-1.01)	0.064	1.14 (0.86-1.51)	0.38
rs20541	IL13	T	1.14 (0.94-1.38)	0.18	1.10 (0.86-1.42)	0.45	1.20 (0.88-1.62)	0.24
rs2943641	IRS1	T	1.11 (0.93-1.31)	0.25	1.06 (0.85-1.32)	0.62	1.24 (0.94-1.64)	0.13
rs864745	JAZF1	G	0.97 (0.82-1.13)	0.67	0.99 (0.80-1.22)	0.94	0.91 (0.70-1.17)	0.45
rs5215	KCNJ11	C	1.07 (0.91-1.27)	0.42	1.29 (1.04-1.59)	0.019	0.81 (0.62-1.07)	0.14
rs5219	KCNJ11	T	1.09 (0.91-1.29)	0.35	1.27 (1.02-1.59)	0.033	0.87 (0.65-1.16)	0.34
rs2237897	KCNQ1	C	1.10 (0.80-1.50)	0.56	1.07 (0.72-1.59)	0.72	1.14 (0.68-1.90)	0.63
rs2074196	KCNQ1	T	1.57 (1.03-2.40)	0.036	1.83 (1.01-3.32)	0.047	1.42 (0.77-2.59)	0.26
rs2237892	KCNQ1	T	1.33 (0.95-1.87)	0.1	1.53 (0.97-2.41)	0.065	1.14 (0.67-1.94)	0.62
rs2237895	KCNQ1	C	1.06 (0.89-1.26)	0.54	1.25 (1.00-1.55)	0.051	0.80 (0.60-1.06)	0.12
rs231362	KCNQ1OT1	A	1.05 (0.89-1.23)	0.57	0.97 (0.78-1.20)	0.75	1.17 (0.91-1.51)	0.23
rs1041981	LTA	C	0.90 (0.74-1.08)	0.24	0.82 (0.65-1.05)	0.11	1.04 (0.77-1.39)	0.81
rs7944584	MADD	T	0.90 (0.75-1.07)	0.24	0.85 (0.67-1.08)	0.18	0.95 (0.72-1.26)	0.72
rs12970134	MCR4	A	0.94 (0.77-1.14)	0.51	0.95 (0.74-1.23)	0.71	0.92 (0.67-1.26)	0.61
rs1387153	MTNR1B	T	0.87 (0.73-1.05)	0.15	0.95 (0.74-1.21)	0.66	0.76 (0.58-1.01)	0.06
rs10923931	NOTCH2	T	0.97 (0.74-1.28)	0.84	1.04 (0.73-1.49)	0.83	0.88 (0.57-1.36)	0.57
rs6698181	PKN2	T	1.11 (0.94-1.31)	0.2	1.13 (0.91-1.39)	0.27	1.07 (0.83-1.39)	0.6
rs1801282	PPARG	G	0.84 (0.65-1.07)	0.15	0.67 (0.47-0.95)	0.026	1.05 (0.75-1.47)	0.79
rs8042680	PRC1	A	0.98 (0.83-1.16)	0.81	1.05 (0.85-1.30)	0.65	0.86 (0.66-1.13)	0.28
rs340874	PROX1	G	1.05 (0.89-1.24)	0.58	0.94 (0.75-1.17)	0.57	1.22 (0.95-1.57)	0.12
rs7593730	RBMS1	T	0.94 (0.77-1.14)	0.53	0.81 (0.62-1.06)	0.13	1.16 (0.85-1.58)	0.35
rs1531343	RPSAP52, HMGA2	T	1.05 (0.82-1.34)	0.69	1.30 (0.96-1.75)	0.085	0.74 (0.48-1.14)	0.17
rs11920090	SLC2A2	T	0.88 (0.69-1.11)	0.28	0.88 (0.65-1.19)	0.41	0.88 (0.59-1.31)	0.53
rs13266634	SLC30A8	T	1.24 (1.05-1.47)	0.011	1.42 (1.14-1.77)	0.002	1.01 (0.77-1.33)	0.94
rs7903146	TCF7L2	T	0.87 (0.73-1.03)	0.11	0.79 (0.63-1.01)	0.058	0.97 (0.75-1.26)	0.82
rs12255372	TCF7L2	T	0.91 (0.76-1.07)	0.27	0.81 (0.64-1.02)	0.071	1.06 (0.81-1.38)	0.66
rs7578597	THADA	C	1.16 (0.89-1.52)	0.26	0.97 (0.69-1.37)	0.86	1.51 (1.00-2.29)	0.049
rs896854	TP53INP1	A	0.84 (0.71-1.00)	0.052	0.86 (0.69-1.07)	0.18	0.82 (0.63-1.07)	0.15
rs7961581	TSPAN8, LGR5	C	1.05 (0.88-1.25)	0.62	1.12 (0.89-1.43)	0.34	0.98 (0.75-1.27)	0.86
rs9472138	VEGFA	T	0.99 (0.82-1.19)	0.89	0.93 (0.72-1.21)	0.61	1.06 (0.80-1.40)	0.69
rs10010131	WFS1	A	1.04 (0.88-1.22)	0.67	1.09 (0.88-1.36)	0.42	0.99 (0.76-1.28)	0.92
Abbreviations: SNP, single nucleotide polymorphism; OR, odds ratio; CI, confidence interval.
Estimates were adjusted for age, sex, country of origin and Durie-Salmon stage. P<0.05 in bold.
