# Supplementary material for: A common variant within the HNF1B gene is associated with overall survival of multiple myeloma patients: Results from the IMMEnSE consortium and meta-analysis
Source: Oncotarget. 2016 Jul 18;7(37):59029–48. doi: 10.18632/oncotarget.10665 (PMC5312293; doi:10.18632/oncotarget.10665)
Supplement: Supplementary file 5 [file oncotarget-07-59029-s005.xlsx]

## Sheet: Sheet1
Supplementary Table 5. Meta-analysis for the gender-specific associations of T2D-related variants and overall survival (OS) of MM patients.
		IMMENSE population				GWAS				META-ANALYSIS
		MEN (N=482)		WOMEN (N=454)		MEN (N=404)		WOMEN (N=296)		MEN (N=886)		WOMEN (N=750)
Variant_dbSNP	Gene	OR (95% CI)b	Pvalue	OR (95% CI)b	Pvalue	HR (95% CI)b	Pvalue	HR (95% CI)b	Pvalue	HR (95% CI)	Pvalue	HR (95% CI)	Pvalue
rs2641348	ADAM30	0.99 (0.67-1.48)	0.97	0.87 (0.53-1.41)	0.56	1.17 (0.83-1.65)	0.37	1.05 (0.69-1.58)	0.82	1.08 (0.84-1.41)	0.52	0.97 (0.71-1.33)	0.85
rs4607103†	ADAMTS9	0.83 (0.42-1.63)	0.58	2.53 (1.26-5.07)	0.009	0.76 (0.33-1.72)*	0.51	1.18 (0.69-2.04)*	0.54	0.80 (0.47-1.35)	0.41	1.67 (0.79-3.52)	0.18
rs11708067	ADCY5	1.02 (0.75-1.39)	0.89	0.63 (0.42-0.95)	0.028	0.88 (0.66-1.17)*	0.39	0.91 (0.64-1.31)*	0.63	0.94 (0.76-1.16)	0.58	0.77 (0.54-1.10)	0.15
rs10885122	ADRA2A	1.01 (0.72-1.40)	0.97	1.07 (0.71-1.62)	0.73	0.93 (0.65-1.34)	0.71	0.78 (0.51-1.20)	0.26	0.97 (0.76-1.24)	0.82	0.92 (0.67-1.25)	0.59
rs1552224	ARAPI, CENTD2	0.90 (0.64-1.26)	0.55	0.83 (0.54-1.25)	0.37	1.26 (0.93-1.71)	0.13	0.93 (0.64-1.36)	0.71	1.07 (0.77-1.49)	0.67	0.88 (0.67-1.17)	0.39
rs10490072	BCL11A	1.22 (0.90-1.65)	0.19	0.85 (0.59-1.23)	0.39	1.52 (1.15-2.04)*	0.003	1.07 (0.76-1.52)*	0.69	1.37 (1.10-1.70)	0.004	0.96 (0.75-1.24)	0.75
rs12779790	CDC123, CAMK1D	1.06 (0.77-1.46)	0.72	0.64 (0.43-0.97)	0.035	ND	ND	ND	ND	ND	ND	ND	ND
rs7754840	CDKAL1	1.22 (0.90-1.65)	0.2	1.06 (0.74-1.53)	0.75	1.18 (0.89-1.58)	0.25	1.13 (0.79-1.60)	0.5	1.20 (0.97-1.48)	0.088	1.10 (0.85-1.41)	0.48
rs564398†	CDKN2A-2B	0.62 (0.36-1.07)	0.084	0.71 (0.34-1.47)	0.36	1.32 (0.92-1.91)	0.13	1.03 (0.65-1.65)	0.89	0.93 (0.45-1.95)	0.85	0.93 (0.63-1.37)	0.7
rs10811661	CDKN2A-2B	0.93 (0.67-1.30)	0.68	0.92 (0.63-1.35)	0.67	ND	ND	ND	ND	ND	ND	ND	ND
rs2383208	CDKN2A-2B	0.92 (0.66-1.29)	0.64	0.95 (0.65-1.41)	0.81	ND	ND	ND	ND	ND	ND	ND	ND
rs4240702	COL5A1	0.85 (0.60-1.21)	0.36	0.95 (0.63-1.44)	0.82	1.03 (0.75-1.42)	0.85	1.29 (0.85-1.95)	0.24	0.94 (0.75-1.20)	0.63	1.11 (0.82-1.50)	0.51
rs11605924	CRY2	0.81 (0.58-1.14)	0.23	1.09 (0.71-1.69)	0.68	1.10 (0.79-1.53)*	0.59	1.01 (0.68-1.49)*	0.98	0.95 (0.70-1.28)	0.72	1.05 (0.78-1.40)	0.77
rs1153188	DCD	1.25 (0.92-1.69)	0.15	1.09 (0.76-1.57)	0.63	0.76 (0.57-1.02)*	0.07	0.98 (0.69-1.39)*	0.9	0.97 (0.60-1.58)	0.91	1.03 (0.80-1.33)	0.81
rs1113132	EXT2	0.96 (0.71-1.30)	0.79	1.08 (0.75-1.56)	0.66	1.22 (0.92-1.63)	0.17	0.79 (0.56-1.12)	0.19	1.09 (0.86-1.38)	0.48	0.92 (0.68-1.25)	0.59
rs174550	FADS1	0.97 (0.72-1.30)	0.82	1.05 (0.73-1.51)	0.8	0.99 (0.74-1.32)	0.94	1.25 (0.88-1.77)	0.21	0.98 (0.78-1.21)	0.85	1.15 (0.89-1.48)	0.28
rs11071657	FAM148B	0.96 (0.70-1.32)	0.81	0.77 (0.53-1.12)	0.17	1.05 (0.78-1.41)	0.75	0.99 (0.68-1.42)	0.94	1.01 (0.81-1.25)	0.95	0.88 (0.67-1.14)	0.32
rs17044137	FLJ39370	1.07 (0.79-1.44)	0.67	1.03 (0.71-1.50)	0.87	0.98 (0.73-1.31)*	0.88	1.12 (0.79-1.60)*	0.51	1.02 (0.83-1.26)	0.83	1.08 (0.83-1.39)	0.57
rs8050136	FTO	0.81 (0.58-1.13)	0.21	1.10 (0.72-1.67)	0.66	1.28 (0.94-1.73)	0.11	0.73 (0.51-1.03)	0.074	1.02 (0.65-1.60)	0.92	0.88 (0.59-1.32)	0.54
rs560887†	G6PC2	0.78 (0.44-1.39)	0.4	1.76 (1.00-3.09)	0.05	0.95 (0.59-1.53)	0.83	0.75 (0.37-1.55)	0.44	0.88 (0.61-1.27)	0.49	1.18 (0.51-2.73)	0.69
rs1799884	GCK	1.10 (0.80-1.52)	0.57	0.81 (0.52-1.26)	0.36	1.20 (0.89-1.61)*	0.23	0.84 (0.57-1.22)*	0.35	1.15 (0.93-1.43)	0.2	0.83 (0.62-1.10)	0.2
rs1260326†	GCKR	1.24 (0.84-1.83)	0.28	1.53 (0.97-2.42)	0.068	1.01 (0.69-1.48)	0.97	1.33 (0.85-2.08)	0.22	1.12 (0.85-1.47)	0.43	1.42 (1.04-1.96)	0.03
rs1111875	HHEX	0.92 (0.67-1.26)	0.61	1.19 (0.80-1.77)	0.38	0.95 (0.71-1.27)*	0.72	1.08 (0.74-1.56)*	0.7	0.94 (0.76-1.16)	0.55	1.13 (0.86-1.48)	0.38
rs7957197	HNF1A (TCF1)	1.18 (0.87-1.59)	0.3	1.16 (0.80-1.70)	0.43	1.17 (0.87-1.58)*	0.3	0.98 (0.68-1.42)*	0.93	1.18 (0.95-1.45)	0.14	1.06 (0.82-1.39)	0.64
rs7501939†	HNF1B (TCF2)	1.49 (1.03-2.17)	0.036	1.49 (0.91-2.45)	0.11	1.36 (0.95-1.95)	0.09	1.47 (0.96-2.24)	0.077	1.42 (1.10-1.84)	0.008	1.48 (1.07-2.04)	0.017
rs35767	IGF1	0.78 (0.56-1.10)	0.16	1.00 (0.68-1.48)	1	0.92 (0.67-1.27)	0.63	1.27 (0.88-1.84)	0.19	0.85 (0.68-1.07)	0.17	1.13 (0.87-1.48)	0.36
rs4402960	IGF2BP2	0.78 (0.58-1.06)	0.11	1.10 (0.76-1.60)	0.6	0.91 (0.69-1.21)	0.53	0.94 (0.67-1.32)	0.72	0.85 (0.69-1.04)	0.11	1.01 (0.79-1.30)	0.94
rs20541†	IL13	0.93 (0.45-1.90)	0.84	2.38 (1.24-4.57)	0.009	1.11 (0.59-2.11)	0.74	0.50 (0.18-1.35)	0.17	1.03 (0.64-1.66)	0.91	1.15 (0.25-5.27)	0.86
rs2943641	IRS1	1.01 (0.75-1.38)	0.93	1.38 (0.94-2.02)	0.1	1.04 (0.78-1.40)	0.78	1.16 (0.80-1.66)	0.43	1.03 (0.83-1.27)	0.82	1.26 (0.97-1.64)	0.086
rs864745	JAZF1	1.01 (0.73-1.39)	0.98	0.75 (0.52-1.09)	0.14	1.09 (0.78-1.51)*	0.63	0.96 (0.64-1.42)*	0.83	1.05 (0.83-1.32)	0.69	0.84 (0.64-1.10)	0.21
rs5215	KCNJ11	1.39 (1.02-1.90)	0.038	0.79 (0.55-1.13)	0.2	1.09 (0.81-1.46)	0.59	0.85 (0.60-1.21)	0.38	1.22 (0.97-1.55)	0.096	0.82 (0.64-1.05)	0.12
rs5219	KCNJ11	1.37 (0.98-1.91)	0.063	0.88 (0.60-1.28)	0.5	1.09 (0.81-1.46)	0.59	0.85 (0.60-1.21)	0.38	1.21 (0.97-1.51)	0.1	0.86 (0.67-1.12)	0.27
rs2237897	KCNQ1	1.28 (0.81-2.01)	0.28	1.22 (0.71-2.10)	0.48	ND	ND	ND	ND	ND	ND	ND	ND
rs2074196	KCNQ1	1.83 (1.01-3.32)	0.047	1.42 (0.77-2.59)	0.26	ND	ND	ND	ND	ND	ND	ND	ND
rs2237892	KCNQ1	1.53 (0.97-2.41)	0.065	1.24 (0.70-2.18)	0.46	1.20 (0.82-1.77)	0.35	0.92 (0.53-1.57)	0.75	1.33 (0.99-1.78)	0.059	1.06 (0.72-1.57)	0.77
rs2237895	KCNQ1	1.30 (0.94-1.80)	0.11	0.74 (0.50-1.11)	0.15	0.88 (0.66-1.18)	0.4	1.07 (0.73-1.56)	0.73	1.06 (0.73-1.56)	0.76	0.90 (0.62-1.28)	0.55
rs231362	KCNQ1OT1	1.04 (0.73-1.47)	0.84	1.34 (0.87-2.07)	0.19	0.96 (0.69-1.33)	0.8	1.16 (0.75-1.79)	0.5	1.00 (0.78-1.27)	0.98	1.25 (0.92-1.70)	0.16
rs1041981	LTA	0.76 (0.56-1.04)	0.088	1.04 (0.71-1.51)	0.85	0.93 (0.70-1.24)	0.62	1.00 (0.71-1.41)	0.98	0.85 (0.69-1.05)	0.12	1.02 (0.79-1.31)	0.89
rs7944584†	MADD	0.55 (0.32-0.95)	0.031	0.83 (0.46-1.52)	0.55	0.63 (0.35-1.14)*	0.13	1.05 (0.61-1.81)*	0.86	0.59 (0.39-0.87)	0.009	0.94 (0.63-1.41)	0.78
rs12970134	MCR4	0.86 (0.64-1.16)	0.31	0.94 (0.65-1.35)	0.74	1.12 (0.85-1.49)	0.42	1.14 (0.81-1.61)	0.46	0.99 (0.76-1.28)	0.92	1.04 (0.81-1.34)	0.75
rs1387153	MTNR1B	1.01 (0.75-1.37)	0.93	0.71 (0.49-1.02)	0.063	1.10 (0.83-1.46)	0.52	1.12 (0.79-1.58)	0.54	1.06 (0.86-1.30)	0.6	0.90 (0.57-1.40)	0.63
rs10923931	NOTCH2	1.05 (0.72-1.53)	0.81	0.88 (0.55-1.41)	0.59	1.11 (0.78-1.57)*	0.56	1.11 (0.74-1.68)*	0.62	1.08 (0.84-1.40)	0.55	1.00 (0.74-1.37)	0.98
rs6698181	PKN2	1.28 (0.94-1.75)	0.12	1.00 (0.69-1.46)	0.98	1.18 (0.88-1.58)	0.27	0.72 (0.51-1.01)	0.058	1.23 (0.99-1.52)	0.061	0.84 (0.61-1.16)	0.29
rs1801282	PPARG	0.66 (0.46-0.96)	0.03	1.12 (0.76-1.65)	0.56	1.07 (0.78-1.46)*	0.69	0.66 (0.42-1.04)*	0.074	0.85 (0.53-1.36)	0.5	0.87 (0.52-1.46)	0.6
rs8042680†	PRC1	1.13 (0.74-1.73)	0.56	0.56 (0.29-1.07)	0.081	1.30 (0.88-1.92)	0.19	0.68 (0.35-1.30)	0.24	1.22 (0.92-1.63)	0.18	0.62 (0.39-0.98)	0.04
rs340874	PROX1	0.75 (0.52-1.07)	0.11	1.60 (1.02-2.50)	0.041	0.74 (0.54-1.00)*	0.052	0.89 (0.61-1.29)*	0.54	0.74 (0.59-0.94)	0.013	1.18 (0.66-2.09)	0.58
rs7593730	RBMS1	0.77 (0.56-1.05)	0.1	1.20 (0.83-1.75)	0.33	1.12 (0.84-1.50)*	0.43	1.01 (0.71-1.44)*	0.96	0.93 (0.65-1.35)	0.71	1.10 (0.85-1.42)	0.49
rs1531343	RPSAP52, HMGA2	1.40 (1.00-1.97)	0.053	0.76 (0.46-1.23)	0.26	1.02 (0.73-1.44)*	0.89	0.62 (0.36-1.06)*	0.079	1.20 (0.88-1.63)	0.26	0.69 (0.48-1.00)	0.048
rs11920090	SLC2A2	0.87 (0.62-1.22)	0.41	0.91 (0.59-1.40)	0.67	0.58 (0.40-0.83)	0.003	0.99 (0.67-1.48)	0.97	0.72 (0.48-1.06)	0.1	0.95 (0.71-1.28)	0.75
rs13266634∂	SLC30A8	1.42 (1.14-1.77)	0.002	1.01 (0.77-1.33)	0.94	1.23 (1.00-1.53)	0.048	1.12 (0.88-1.44)	0.35	1.32 (1.13-1.54)	0.0002	1.07 (0.89-1.28)	0.44
rs7903146	TCF7L2	0.72 (0.53-0.97)	0.03	1.04 (0.72-1.50)	0.82	0.99 (0.75-1.32)	0.95	0.69 (0.48-0.98)	0.039	0.85 (0.62-1.16)	0.3	0.85 (0.56-1.26)	0.41
rs12255372	TCF7L2	0.73 (0.54-0.98)	0.039	1.14 (0.79-1.65)	0.49	1.01 (0.76-1.34)	0.96	0.63 (0.45-0.90)	0.011	0.86 (0.63-1.18)	0.36	0.85 (0.47-1.51)	0.57
rs7578597	THADA	0.97 (0.67-1.41)	0.88	1.59 (0.99-2.55)	0.054	0.95 (0.69-1.32)	0.77	0.91 (0.57-1.44)	0.68	0.96 (0.75-1.22)	0.74	1.20 (0.70-2.07)	0.51
rs896854†	TP53INP1	0.74 (0.52-1.06)	0.1	0.77 (0.50-1.19)	0.24	0.95 (0.68-1.32)*	0.75	0.97 (0.64-1.46)*	0.89	0.85 (0.66-1.08)	0.18	0.87 (0.65-1.17)	0.36
rs7961581	TSPAN8, LGR5	1.08 (0.80-1.47)	0.62	1.14 (0.79-1.63)	0.49	0.77 (0.58-1.03)	0.079	1.14 (0.81-1.61)	0.46	0.91 (0.65-1.27)	0.57	1.14 (0.89-1.46)	0.3
rs9472138	VEGFA	0.93 (0.69-1.26)	0.63	1.19 (0.83-1.71)	0.33	1.11 (0.84-1.47)	0.46	1.12 (0.79-1.58)	0.52	1.02 (0.83-1.26)	0.83	1.15 (0.90-1.48)	0.27
rs10010131	WFS1	1.15 (0.81-1.61)	0.44	0.85 (0.59-1.23)	0.38	1.11 (0.82-1.49)	0.5	1.03 (0.72-1.48)	0.85	1.13 (0.90-1.41)	0.3	0.94 (0.73-1.21)	0.62
Abbreviations: SNP, single nucleotide polymorphism; HR, hazard ratio; CI, confidence interval; n/s, not specified.
aEstimates calculated according to a dominant model of inheritance and adjusted for age, country of origin and Durie-Salmon stage.
bEstimates calculated according to a dominant model of inheritance and adjusted for age and clinical trial.
†Estimates calculated according to a recessive model of inheritance.
∂Estimates calculated according to a additive model of inheritance. P<0.05 in boldface.
Meta-analysis was performed assuming a random effect.
